# Supplementary material for: Seasonal and spatial variations in eutrophication and water quality of Lake Aha, Guiyang city, China
Source: PLoS One. 2025 May 7;20(5):e0321562. doi: 10.1371/journal.pone.0321562 (PMC12058025; doi:10.1371/journal.pone.0321562)
Supplement: S1 Table — (XLSX) [file pone.0321562.s001.xlsx]

## Sheet: 4月
2023-04-08
On-site measurement									Laboratory determination
			depth (m)	transparency (m)	Water temperature℃	DO mg/L	pH	SDD	TP mg/L	Chl-a ug/L	TOC mg/L	TN mg/L	CODMn mg/L	NH3-N mg/L
1	YY point	Upper layer	0.5	2	22.9	8.9	7.82	3.7	0.00160068	6.696	2.6455	1.8361	1.44667	1.396
		Middle layer	5		24.8	9.3	7.85	3.98	0.00650827	21.204	3.6875	2.17802	1.99	0.868
		Lower layer	8		20.4	8.4	7.77	3.38	0.00650827	5.022	2.309	1.36121	1.35	1.332
2	CC point	Upper layer	0.5	1.5	21	11.8	8	5.67	0.00650827	12.276	3.911	4.47649	1.225	1.331
		Middle layer	3		20	12.8	8	4.45	0.00896206	13.392	3.0295	3.81164	1.9	1.403
3	LN point	Upper layer	0.5	1	20.2	10.4	7.93	6.06	0.00896206	32.922	3.5605	2.42496	1.33633	1.03
		Middle layer	2		20.2	8.6	7.8	7.74	0.0138696	22.878	3.8515	2.12103	1.47333	1.534
5	SS point	Upper layer	0.5	0.7	19.8	18.7	8.63	6.86	0.0138696	76.446	4.433	2.95684	2.6	1.609
		Middle layer	5		19.4	15.5	8.46	5.45	0.0126427	44.64	3.684	2.00706	1.23667	1.978
		Lower layer	10		18	14.2	8.5	5.18	0.0114158	46.872	3.201	2.04505	1.96	0.768
6	LC point	Upper layer	0.5	1	20.2	15.2	8.5	6.38	0.00528137	45.198	3.799	1.74112	1.89667	1.627
		Middle layer	5		20	15.7	8.47	7.04	0.010189	41.292	3.583	1.85509	1.23333	1.601
		Lower layer	8		19.4	13.2	8.4	6.35	0.00282758	32.922	3.424	1.95007	1.25633	1.323
7	BY point	Upper layer	0.5	1	21.2	16.3	8.48	6.38	0.00405448	49.662	4.1715	2.273	1.48967	1.683
		Middle layer	5		19.4	14.6	8.35	6.72	0.0150965	35.154	3.588	2.6719	0.57	0.442
		Lower layer	8		19.4	12.7	8.3	7.93	0.00650827	32.364	3.0655	2.44396	1.58	0.654
8	JZ point	Upper layer	0.5	0.5	19.7	18.8	8.64	9.2	0.0531303	119.97	4.5735	4.17256	3.23333	1.83
		Middle layer	5		18	17	8.54	8.02	0.0469958	97.092	4.606	3.1088	2.78667	2.098
		Lower layer	8		18	15.2	8.57	9.44	0.0433151	95.418	4.5485	4.24854	3.2	1.755

## Sheet: 7月
2023-07-24
On-site measurement									Laboratory determination
			depth (m)	transparency (m)	Water temperature℃	DO mg/L	pH	SDD	TP mg/L	Chl-a ug/L	TOC mg/L	TN mg/L	CODMn mg/L	NH3-N mg/L
1	YY point	Upper layer	0.5	1.3	27.2	11.7	8.6	3.63	0.00896206	21.762	2.3655	2.603	1.26667	0.082
		Middle layer	5		26	9.2	7.9	4.88	0.00650827	18.414	4.2355	2.965	1.25	0.082
		Lower layer	8		24.7	9	7.94	4.35	0.0150965	16.182	2.3535	2.4015	1.05	0.059
2	CC point	Upper layer	0.5	1.7	25	10.7	8.15	4.02	0.0236848	10.602	3.4245	2.8795	1.05	0.12
		Middle layer	3		24.5	9.6	8.15	6.34	0.0273655	11.718	3.31	2.863	1.4	0.114
3	LN point	Upper layer	0.5	0.7	29	12.4	8.41	5.27	0.0482227	38.502	3.5325	2.8855	1.33333	0.328
		Middle layer	2		26	12.3	8.42	4.76	0.0457689	41.85	3.889	2.99	1.23333	0.311
5	SS point	Upper layer	0.5	0.65	27	9.8	8.6	4.28	0.080122	74.214	3.613	3.485	2.5	0.138
		Middle layer	5		26	8.7	8.2	4.4	0.0887102	58.59	2.861	3.295	1.91667	0.213
		Lower layer	10		24.6	6.3	8	2.67	0.0690799	22.878	3.015	3.74	1.45	0.107
6	LC point	Upper layer	0.5	0.85	27.1	9.6	8.57	4.42	0.044542	40.734	3.69	3.085	1.51667	0.081
		Middle layer	5		26.8	10.5	8.41	3.54	0.0384075	42.966	3.5795	3.201	1.18333	0.152
		Lower layer	8		26.5	7.6	8.3	2.85	0.0335	23.994	2.92	3.314	1.23333	0.09
7	BY point	Upper layer	0.5	0.9	30.5	11.6	8.69	3.86	0.0285924	27.9	2.647	2.645	1.41667	0.06
		Middle layer	3		28.4	7.9	8.71	5.1	0.0322731	27.342	3.835	3.0775	0.95	0.111
		Lower layer	4.5		26.1	7.7	8.52	1.52	0.0469958	13.95	3.606	3.327	1.75	0.127
8	JZ point	Upper layer	0.5	0.5	28.8	8.2	8.47	5.85	0.156189	131.688	4.4405	4.0915	3.83333	0.199
		Middle layer	5		26.9	8.6	8.5	5.99	0.157416	78.12	4.3805	4.818	2.56667	0.472
		Lower layer	8		25.4	8.2	8	7.68	0.219988	22.32	5.1045	6.1945	3.1	1.497

## Sheet: 10月
2023-10-27
On-site measurement									Laboratory determination
			depth (m)	transparency (m)	Water temperature℃	DO mg/L	pH	SDD	TP mg/L	Chl-a ug/L	TOC mg/L	TN mg/L	CODMn mg/L	NH3-N mg/L
1	YY point	Upper layer	0.5	2.5	18	9.1	7.29	1.85	0.0138696	10.3629	2.909	1.924	1.66957	0.02
		Middle layer	3		15.7	7.7	7.6	2.02	0.0150965	11.5586	2.554	1.9825	1.73043	0.125
		Lower layer	5		16.5	6.2	7.59	1.84	0.0163234	9.96429	3.3435	2.042	1.78261	0.181
2	CC point	Upper layer	0.5	2.5	15.6	6.8	7.1	1.79	0.00773516	7.97143	3.4755	2.097	1.69565	0.039
		Middle layer	4		17	7.1	7.6	2.41	0.00896206	7.57286	3.5675	1.967	2.10435	0.047
3	LN point	Upper layer	0.5	2.5	16.7	6.1	7.1	1.51	0.0163234	8.37	3.9105	1.948	1.95652	0.05
		Middle layer	5		16.3	5.6	7.65	1.55	0.0236848	8.76857	3.154	1.943	1.95652	0.06
5	SS point	Upper layer	0.5	2.5	16.5	5.3	7.68	1.82	0.0715337	1.99286	3.1345	2.685	2.05217	0.074
		Middle layer	3		16.7	5.2	7.69	1.98	0.0739875	2.79	3.925	2.3795	1.94783	0.025
		Lower layer	4		17.7	5.1	7.69	1.9	0.0408613	3.58714	3.7705	2.4375	1.95652	0.051
6	LC point	Upper layer	0.5	3	17.7	5.3	7.57	1.7	0.0114158	3.18857	3.98	1.945	1.66957	0.089
		Middle layer	3		18.1	5.4	7.9	1.78	0.0138696	4.38429	4.223	1.938	1.73043	0.038
		Lower layer	5		17.1	4.8	7.65	1.5	0.0175503	3.58714	3.2615	1.9135	1.98261	0.004
7	BY point	Upper layer	0.5	2	16.1	7	7.68	2.83	0.021231	8.76857	3.187	1.955	1.93043	0.054
		Middle layer	3		17.1	6.3	7.65	2.31	0.00773516	9.56571	2.8175	1.965	2.03478	0.047
		Lower layer	5		17.4	6.3	7.82	2.65	0.021231	9.96429	2.915	2.0305	2.05217	0.017
8	JZ point	Upper layer	0.5	2.5	16.3	6	7.71	2.44	0.0764413	4.78286	2.825	2.2795	2.26087	0.022
		Middle layer	3		18.4	5.1	7.67	2.3	0.044542	6.37714	3.1545	2.2435	2.06087	0.078
		Lower layer	4		18.1	4.5	7.71	2.48	0.044542	7.57286	3.665	2.111	2.1913	0.031
