# Supplementary material for: Seasonal and spatial variations in eutrophication and water quality of Lake Aha, Guiyang city, China
Source: PLoS One. 2025 May 7;20(5):e0321562. doi: 10.1371/journal.pone.0321562 (PMC12058025; doi:10.1371/journal.pone.0321562)
Supplement: S1 File — (ZIP) [file pone.0321562.s002.zip]

Archive with 11 entries (10 files):
- S1 file/
- S1 file/í╠WQIú¿Chl-aú⌐.xlsx
- S1 file/í╠WQIú¿NH3-Nú⌐.xlsx
- S1 file/í╠WQIú¿pHú⌐.xlsx
- S1 file/í╠WQIú¿SDDú⌐.xlsx
- S1 file/í╠WQIú¿TNú⌐.xlsx
- S1 file/í╠WQI(TOC).xlsx
- S1 file/í╠WQIú¿DOú⌐.xlsx
- S1 file/í╠WQIú¿TPú⌐.xlsx
- S1 file/í╠WQIú¿transparencyú⌐.xlsx
- S1 file/í╠WQIú¿CODMnú⌐.xlsx
