# Supplementary material for: Seasonal and spatial variations in eutrophication and water quality of Lake Aha, Guiyang city, China
Source: PLoS One. 2025 May 7;20(5):e0321562. doi: 10.1371/journal.pone.0321562 (PMC12058025; doi:10.1371/journal.pone.0321562)
Supplement: S1 File — (ZIP) [file pone.0321562.s002.zip › S1 file/í╠WQIú¿Chl-aú⌐.xlsx]

## Sheet: 4月
2023-04-08
					Standard value:0.04mg/L
			depth (m)	Chl-a mg/L	WQI	average
1	YY	Upper layer	0.5	0.00696	0.174	0.011062
		Middle layer	5	0.021204	0.5301
		Lower layer	8	0.005022	0.12555
2	CC	Upper layer	0.5	0.012276	0.3069	0.012834
		Middle layer	3	0.013392	0.3348
3	LN	Upper layer	0.5	0.032922	0.82305	0.0279
		Middle layer	2	0.022878	0.57195
4	SS	Upper layer	0.5	0.076446	1.91115	0.055986
		Middle layer	5	0.04464	1.116
		Lower layer	10	0.046872	1.1718
5	LC	Upper layer	0.5	0.045198	1.12995	0.039804
		Middle layer	5	0.041292	1.0323
		Lower layer	8	0.032922	0.82305
6	BY	Upper layer	0.5	0.049662	1.24155	0.03906
		Middle layer	5	0.035154	0.87885
		Lower layer	8	0.032364	0.8091
7	JZ	Upper layer	0.5	0.11997	2.99925	0.10416
		Middle layer	5	0.097092	2.4273
		Lower layer	8	0.095418	2.38545

## Sheet: 7月
2023-07-24
					Standard value:0.04mg/L
			depth (m)	Chl-a mg/L	WQI	average
1	YY	Upper layer	0.5	0.021762	0.54405	0.018786
		Middle layer	5	0.018414	0.46035
		Lower layer	8	0.016182	0.40455
2	CC	Upper layer	0.5	0.010602	0.26505	0.013392
		Middle layer	3	0.011718	0.29295
3	LN	Upper layer	0.5	0.038502	0.96255	0.02511
		Middle layer	2	0.04185	1.04625
4	SS	Upper layer	0.5	0.074214	1.85535	0.051894
		Middle layer	5	0.05859	1.46475
		Lower layer	10	0.022878	0.57195
5	LC	Upper layer	0.5	0.040734	1.01835	0.035898
		Middle layer	5	0.042966	1.07415
		Lower layer	8	0.023994	0.59985
6	BY	Upper layer	0.5	0.0279	0.6975	0.023064
		Middle layer	3	0.027342	0.68355
		Lower layer	4.5	0.01395	0.34875
7	JZ	Upper layer	0.5	0.131688	3.2922	0.077376
		Middle layer	5	0.07812	1.953
		Lower layer	8	0.02232	0.558

## Sheet: 10月
2023-10-27
					Standard value:0.04mg/L
			depth (m)	Chl-a mg/L	WQI	average
1	YY	Upper layer	0.5	0.0103629	0.259071	0.0106286
		Middle layer	3	0.0115586	0.288964
		Lower layer	5	0.00996429	0.249107
2	CC	Upper layer	0.5	0.00797143	0.199286	0.00777214
		Middle layer	4	0.00757286	0.189321
3	LN	Upper layer	0.5	0.00837	0.20925	0.00856929
		Middle layer	5	0.00876857	0.219214
4	SS	Upper layer	0.5	0.00199286	0.0498214	0.00279
		Middle layer	3	0.00279	0.06975
		Lower layer	4	0.00358714	0.0896786
5	LC	Upper layer	0.5	0.00318857	0.0797143	0.00372
		Middle layer	3	0.00438429	0.109607
		Lower layer	5	0.00358714	0.0896786
6	BY	Upper layer	0.5	0.00876857	0.219214	0.00943286
		Middle layer	3	0.00956571	0.239143
		Lower layer	5	0.00996429	0.249107
7	JZ	Upper layer	0.5	0.00478286	0.119571	0.00624429
		Middle layer	3	0.00637714	0.159429
		Lower layer	4	0.00757286	0.189321
