# Supplementary material for: Seasonal and spatial variations in eutrophication and water quality of Lake Aha, Guiyang city, China
Source: PLoS One. 2025 May 7;20(5):e0321562. doi: 10.1371/journal.pone.0321562 (PMC12058025; doi:10.1371/journal.pone.0321562)
Supplement: S1 File — (ZIP) [file pone.0321562.s002.zip › S1 file/í╠WQIú¿NH3-Nú⌐.xlsx]

## Sheet: 4月
2023-04-08
					Standard value：1
			depth (m)	NH3-N mg/L	WQI	average
1	YY	Upper layer	0.5	1.396	1.396	1.19867
		Middle layer	5	0.868	0.868
		Lower layer	8	1.332	1.332
2	CC	Upper layer	0.5	1.331	1.331	1.367
		Middle layer	3	1.403	1.403
3	LN	Upper layer	0.5	1.03	1.03	1.282
		Middle layer	2	1.534	1.534
4	SS	Upper layer	0.5	1.609	1.609	1.45167
		Middle layer	5	1.978	1.978
		Lower layer	10	0.768	0.768
5	LC	Upper layer	0.5	1.627	1.627	1.517
		Middle layer	5	1.601	1.601
		Lower layer	8	1.323	1.323
6	BY	Upper layer	0.5	1.683	1.683	0.926333
		Middle layer	5	0.442	0.442
		Lower layer	8	0.654	0.654
7	JZ	Upper layer	0.5	1.83	1.83	1.89433
		Middle layer	5	2.098	2.098
		Lower layer	8	1.755	1.755

## Sheet: 7月
2023-07-24
					Standard value：1
			depth (m)	NH3-N mg/L	WQI	average
1	YY	Upper layer	0.5	0.082	0.082	0.0743333
		Middle layer	5	0.082	0.082
		Lower layer	8	0.059	0.059
2	CC	Upper layer	0.5	0.12	0.12	0.117
		Middle layer	3	0.114	0.114
3	LN	Upper layer	0.5	0.328	0.328	0.3195
		Middle layer	2	0.311	0.311
4	SS	Upper layer	0.5	0.138	0.138	0.152667
		Middle layer	5	0.213	0.213
		Lower layer	10	0.107	0.107
5	LC	Upper layer	0.5	0.081	0.081	0.107667
		Middle layer	5	0.152	0.152
		Lower layer	8	0.09	0.09
6	BY	Upper layer	0.5	0.06	0.06	0.0993333
		Middle layer	3	0.111	0.111
		Lower layer	4.5	0.127	0.127
7	JZ	Upper layer	0.5	0.199	0.199	0.722667
		Middle layer	5	0.472	0.472
		Lower layer	8	1.497	1.497

## Sheet: 10月
2023-10-27
					Standard value：1
			depth (m)	NH3-N mg/L	WQI	average
1	YY	Upper layer	0.5	0.02	0.02	0.108667
		Middle layer	3	0.125	0.125
		Lower layer	5	0.181	0.181
2	CC	Upper layer	0.5	0.039	0.039	0.043
		Middle layer	4	0.047	0.047
3	LN	Upper layer	0.5	0.05	0.05	0.055
		Middle layer	5	0.06	0.06
4	SS	Upper layer	0.5	0.074	0.074	0.05
		Middle layer	3	0.025	0.025
		Lower layer	4	0.051	0.051
5	LC	Upper layer	0.5	0.089	0.089	0.0436667
		Middle layer	3	0.038	0.038
		Lower layer	5	0.004	0.004
6	BY	Upper layer	0.5	0.054	0.054	0.0393333
		Middle layer	3	0.047	0.047
		Lower layer	5	0.017	0.017
7	JZ	Upper layer	0.5	0.022	0.022	0.0436667
		Middle layer	3	0.078	0.078
		Lower layer	4	0.031	0.031
