# Supplementary material for: Seasonal and spatial variations in eutrophication and water quality of Lake Aha, Guiyang city, China
Source: PLoS One. 2025 May 7;20(5):e0321562. doi: 10.1371/journal.pone.0321562 (PMC12058025; doi:10.1371/journal.pone.0321562)
Supplement: S1 File — (ZIP) [file pone.0321562.s002.zip › S1 file/í╠WQIú¿pHú⌐.xlsx]

## Sheet: 4月
2023-04-08
			depth (m)	pHj	pHj-7.0	pHsu	pHsu-7.0	WQI	average
1	YY	Upper layer	0.5	7.82	0.82	9	2	0.41	7.81333
		Middle layer	5	7.85	0.85	9	2	0.425
		Lower layer	8	7.77	0.77	9	2	0.385
2	CC	Upper layer	0.5	8	1	9	2	0.5	8
		Middle layer	3	8	1	9	2	0.5
3	LN	Upper layer	0.5	7.93	0.93	9	2	0.465	7.865
		Middle layer	2	7.8	0.8	9	2	0.4
4	SS	Upper layer	0.5	8.63	1.63	9	2	0.815	8.53
		Middle layer	5	8.46	1.46	9	2	0.73
		Lower layer	10	8.5	1.5	9	2	0.75
5	LC	Upper layer	0.5	8.5	1.5	9	2	0.75	8.45667
		Middle layer	5	8.47	1.47	9	2	0.735
		Lower layer	8	8.4	1.4	9	2	0.7
6	BY	Upper layer	0.5	8.48	1.48	9	2	0.74	8.37667
		Middle layer	5	8.35	1.35	9	2	0.675
		Lower layer	8	8.3	1.3	9	2	0.65
7	JZ	Upper layer	0.5	8.64	1.64	9	2	0.82	8.58333
		Middle layer	5	8.54	1.54	9	2	0.77
		Lower layer	8	8.57	1.57	9	2	0.785

## Sheet: 7月
2023-07-24
			depth (m)	pHj	pHj-7.0	pHsu	pHsu-7.0	WQI	average
1	YY	Upper layer	0.5	8.6	1.6	9	2	0.8	8.14667
		Middle layer	5	7.9	0.9	9	2	0.45
		Lower layer	8	7.94	0.94	9	2	0.47
2	CC	Upper layer	0.5	8.15	1.15	9	2	0.575	8.15
		Middle layer	3	8.15	1.15	9	2	0.575
3	LN	Upper layer	0.5	8.41	1.41	9	2	0.705	8.415
		Middle layer	2	8.42	1.42	9	2	0.71
4	SS	Upper layer	0.5	8.6	1.6	9	2	0.8	8.26667
		Middle layer	5	8.2	1.2	9	2	0.6
		Lower layer	10	8	1	9	2	0.5
5	LC	Upper layer	0.5	8.57	1.57	9	2	0.785	8.42667
		Middle layer	5	8.41	1.41	9	2	0.705
		Lower layer	8	8.3	1.3	9	2	0.65
6	BY	Upper layer	0.5	8.69	1.69	9	2	0.845	8.64
		Middle layer	3	8.71	1.71	9	2	0.855
		Lower layer	4.5	8.52	1.52	9	2	0.76
7	JZ	Upper layer	0.5	8.47	1.47	9	2	0.735	8.32333
		Middle layer	5	8.5	1.5	9	2	0.75
		Lower layer	8	8	1	9	2	0.5

## Sheet: 10月
2023-10-27
			depth (m)	pHj	pHj-7.0	pHsu	pHsu-7.0	WQI	average
1	YY	Upper layer	0.5	7.29	0.29	9	2	0.145	7.49333
		Middle layer	3	7.6	0.6	9	2	0.3
		Lower layer	5	7.59	0.59	9	2	0.295
2	CC	Upper layer	0.5	7.1	0.1	9	2	0.05	7.35
		Middle layer	4	7.6	0.6	9	2	0.3
3	LN	Upper layer	0.5	7.1	0.1	9	2	0.05	7.375
		Middle layer	5	7.65	0.65	9	2	0.325
4	SS	Upper layer	0.5	7.68	0.68	9	2	0.34	7.68667
		Middle layer	3	7.69	0.69	9	2	0.345
		Lower layer	4	7.69	0.69	9	2	0.345
5	LC	Upper layer	0.5	7.57	0.57	9	2	0.285	7.70667
		Middle layer	3	7.9	0.9	9	2	0.45
		Lower layer	5	7.65	0.65	9	2	0.325
6	BY	Upper layer	0.5	7.68	0.68	9	2	0.34	7.71667
		Middle layer	3	7.65	0.65	9	2	0.325
		Lower layer	5	7.82	0.82	9	2	0.41
7	JZ	Upper layer	0.5	7.71	0.71	9	2	0.355	7.69667
		Middle layer	3	7.67	0.67	9	2	0.335
		Lower layer	4	7.71	0.71	9	2	0.355
