# Supplementary material for: Seasonal and spatial variations in eutrophication and water quality of Lake Aha, Guiyang city, China
Source: PLoS One. 2025 May 7;20(5):e0321562. doi: 10.1371/journal.pone.0321562 (PMC12058025; doi:10.1371/journal.pone.0321562)
Supplement: S1 File — (ZIP) [file pone.0321562.s002.zip › S1 file/í╠WQIú¿SDDú⌐.xlsx]

## Sheet: 4月
2023-04-08
					Standard value： 5
			depth (m)	SDD	WQI	average
1	YY	Upper layer	0.5	3.7	0.74	3.68667
		Middle layer	5	3.98	0.796
		Lower layer	8	3.38	0.676
2	CC	Upper layer	0.5	5.67	1.134	5.06
		Middle layer	3	4.45	0.89
3	LN	Upper layer	0.5	6.06	1.212	6.9
		Middle layer	2	7.74	1.548
4	SS	Upper layer	0.5	6.86	1.372	5.83
		Middle layer	5	5.45	1.09
		Lower layer	10	5.18	1.036
5	LC	Upper layer	0.5	6.38	1.276	6.59
		Middle layer	5	7.04	1.408
		Lower layer	8	6.35	1.27
6	BY	Upper layer	0.5	6.38	1.276	7.01
		Middle layer	5	6.72	1.344
		Lower layer	8	7.93	1.586
7	JZ	Upper layer	0.5	9.2	1.84	8.88667
		Middle layer	5	8.02	1.604
		Lower layer	8	9.44	1.888

## Sheet: 7月
2023-07-24
					Standard value： 5
			depth (m)	SDD	WQI	average
1	YY	Upper layer	0.5	3.63	0.726	4.28667
		Middle layer	5	4.88	0.976
		Lower layer	8	4.35	0.87
2	CC	Upper layer	0.5	4.02	0.804	5.18
		Middle layer	3	6.34	1.268
3	LN	Upper layer	0.5	5.27	1.054	5.015
		Middle layer	2	4.76	0.952
4	SS	Upper layer	0.5	4.28	0.856	3.78333
		Middle layer	5	4.4	0.88
		Lower layer	10	2.67	0.534
5	LC	Upper layer	0.5	4.42	0.884	3.60333
		Middle layer	5	3.54	0.708
		Lower layer	8	2.85	0.57
6	BY	Upper layer	0.5	3.86	0.772	3.49333
		Middle layer	3	5.1	1.02
		Lower layer	4.5	1.52	0.304
7	JZ	Upper layer	0.5	5.85	1.17	6.50667
		Middle layer	5	5.99	1.198
		Lower layer	8	7.68	1.536

## Sheet: 10月
2023-10-27
					Standard value： 5
			depth (m)	SDD	WQI	average
1	YY	Upper layer	0.5	1.85	0.37	1.90333
		Middle layer	3	2.02	0.404
		Lower layer	5	1.84	0.368
2	CC	Upper layer	0.5	1.79	0.358	2.1
		Middle layer	4	2.41	0.482
3	LN	Upper layer	0.5	1.51	0.302	1.53
		Middle layer	5	1.55	0.31
4	SS	Upper layer	0.5	1.82	0.364	1.9
		Middle layer	3	1.98	0.396
		Lower layer	4	1.9	0.38
5	LC	Upper layer	0.5	1.7	0.34	1.66
		Middle layer	3	1.78	0.356
		Lower layer	5	1.5	0.3
6	BY	Upper layer	0.5	2.83	0.566	2.59667
		Middle layer	3	2.31	0.462
		Lower layer	5	2.65	0.53
7	JZ	Upper layer	0.5	2.44	0.488	2.40667
		Middle layer	3	2.3	0.46
		Lower layer	4	2.48	0.496
