# Supplementary material for: Seasonal and spatial variations in eutrophication and water quality of Lake Aha, Guiyang city, China
Source: PLoS One. 2025 May 7;20(5):e0321562. doi: 10.1371/journal.pone.0321562 (PMC12058025; doi:10.1371/journal.pone.0321562)
Supplement: S1 File — (ZIP) [file pone.0321562.s002.zip › S1 file/í╠WQIú¿TNú⌐.xlsx]

## Sheet: 4月
2023-04-08
					Standard value：1
			depth (m)	TN mg/L	WQI	average
1	YY	Upper layer	0.5	2.1195	2.1195	2.20367
		Middle layer	5	2.2895	2.2895
		Lower layer	8	2.202	2.202
2	CC	Upper layer	0.5	5.067	5.067	4.783
		Middle layer	3	4.499	4.499
3	LN	Upper layer	0.5	2.2105	2.2105	2.352
		Middle layer	2	2.4935	2.4935
4	SS	Upper layer	0.5	2.3835	2.3835	2.42633
		Middle layer	5	2.5425	2.5425
		Lower layer	10	2.353	2.353
5	LC	Upper layer	0.5	2.1845	2.1845	2.14533
		Middle layer	5	2.146	2.146
		Lower layer	8	2.1055	2.1055
6	BY	Upper layer	0.5	2.3095	2.3095	2.256
		Middle layer	5	2.305	2.305
		Lower layer	8	2.1535	2.1535
7	JZ	Upper layer	0.5	3.7345	3.7345	3.85683
		Middle layer	5	3.853	3.853
		Lower layer	8	3.983	3.983

## Sheet: 7月
2023-07-24
					Standard value：1
			depth (m)	TN mg/L	WQI	average
1	YY	Upper layer	0.5	2.603	2.603	2.6565
		Middle layer	5	2.965	2.965
		Lower layer	8	2.4015	2.4015
2	CC	Upper layer	0.5	2.8795	2.8795	2.87125
		Middle layer	3	2.863	2.863
3	LN	Upper layer	0.5	2.8855	2.8855	2.93775
		Middle layer	2	2.99	2.99
4	SS	Upper layer	0.5	3.485	3.485	3.50667
		Middle layer	5	3.295	3.295
		Lower layer	10	3.74	3.74
5	LC	Upper layer	0.5	3.085	3.085	3.2
		Middle layer	5	3.201	3.201
		Lower layer	8	3.314	3.314
6	BY	Upper layer	0.5	2.645	2.645	3.0165
		Middle layer	3	3.0775	3.0775
		Lower layer	4.5	3.327	3.327
7	JZ	Upper layer	0.5	4.0915	4.0915	5.03467
		Middle layer	5	4.818	4.818
		Lower layer	8	6.1945	6.1945

## Sheet: 10月
2023-10-27
					Standard value：1
			depth (m)	TN mg/L	WQI	average
1	YY	Upper layer	0.5	1.924	1.924	1.98283
		Middle layer	3	1.9825	1.9825
		Lower layer	5	2.042	2.042
2	CC	Upper layer	0.5	2.097	2.097	2.032
		Middle layer	4	1.967	1.967
3	LN	Upper layer	0.5	1.948	1.948	1.9455
		Middle layer	5	1.943	1.943
4	SS	Upper layer	0.5	2.685	2.685	2.50067
		Middle layer	3	2.3795	2.3795
		Lower layer	4	2.4375	2.4375
5	LC	Upper layer	0.5	1.945	1.945	1.93217
		Middle layer	3	1.938	1.938
		Lower layer	5	1.9135	1.9135
6	BY	Upper layer	0.5	1.955	1.955	1.9835
		Middle layer	3	1.965	1.965
		Lower layer	5	2.0305	2.0305
7	JZ	Upper layer	0.5	2.2795	2.2795	2.21133
		Middle layer	3	2.2435	2.2435
		Lower layer	4	2.111	2.111
