# Supplementary material for: Seasonal and spatial variations in eutrophication and water quality of Lake Aha, Guiyang city, China
Source: PLoS One. 2025 May 7;20(5):e0321562. doi: 10.1371/journal.pone.0321562 (PMC12058025; doi:10.1371/journal.pone.0321562)
Supplement: S1 File — (ZIP) [file pone.0321562.s002.zip › S1 file/í╠WQI(TOC).xlsx]

## Sheet: 4月
2023-04-08
					Standard value：5mg/L
			depth (m)	TOC mg/L		average
1	YY	Upper layer	0.5	2.6455	0.5291	2.88067
		Middle layer	5	3.6875	0.7375
		Lower layer	8	2.309	0.4618
2	CC	Upper layer	0.5	3.911	0.7822	3.47025
		Middle layer	3	3.0295	0.6059
3	LN	Upper layer	0.5	3.5605	0.7121	3.706
		Middle layer	2	3.8515	0.7703
4	SS	Upper layer	0.5	4.433	0.8866	3.77267
		Middle layer	5	3.684	0.7368
		Lower layer	10	3.201	0.6402
5	LC	Upper layer	0.5	3.799	0.7598	3.602
		Middle layer	5	3.583	0.7166
		Lower layer	8	3.424	0.6848
6	BY	Upper layer	0.5	4.1715	0.8343	3.60833
		Middle layer	5	3.588	0.7176
		Lower layer	8	3.0655	0.6131
7	JZ	Upper layer	0.5	4.5735	0.9147	4.576
		Middle layer	5	4.606	0.9212
		Lower layer	8	4.5485	0.9097

## Sheet: 7月
2023-07-24
				Standard value：5mg/L
		depth (m)	TOC mg/L		average
1	YY	Upper layer	2.3655	0.4731	2.98483
		Middle layer	4.2355	0.8471
		Lower layer	2.3535	0.4707
2	CC	Upper layer	3.4245	0.6849	3.36725
		Middle layer	3.31	0.662
3	LN	Upper layer	3.5325	0.7065	3.71075
		Middle layer	3.889	0.7778
4	SS	Upper layer	3.613	0.7226	3.163
		Middle layer	2.861	0.5722
		Lower layer	3.015	0.603
5	LC	Upper layer	3.69	0.738	3.3965
		Middle layer	3.5795	0.7159
		Lower layer	2.92	0.584
6	BY	Upper layer	2.647	0.5294	3.36267
		Middle layer	3.835	0.767
		Lower layer	3.606	0.7212
7	JZ	Upper layer	4.4405	0.8881	4.64183
		Middle layer	4.3805	0.8761
		Lower layer	5.1045	1.0209

## Sheet: 10月
2023-10-27
				Standard value：5mg/L
		depth (m)	TOC mg/L		average
1	YY	Upper layer	2.909	0.5818	2.9355
		Middle layer	2.554	0.5108
		Lower layer	3.3435	0.6687
2	CC	Upper layer	3.4755	0.6951	3.5215
		Middle layer	3.5675	0.7135
3	LN	Upper layer	3.9105	0.7821	3.53225
		Middle layer	3.154	0.6308
4	SS	Upper layer	3.1345	0.6269	3.61
		Middle layer	3.925	0.785
		Lower layer	3.7705	0.7541
5	LC	Upper layer	3.98	0.796	3.8215
		Middle layer	4.223	0.8446
		Lower layer	3.2615	0.6523
6	BY	Upper layer	3.187	0.6374	2.97317
		Middle layer	2.8175	0.5635
		Lower layer	2.915	0.583
7	JZ	Upper layer	2.825	0.565	3.21483
		Middle layer	3.1545	0.6309
		Lower layer	3.665	0.733
