# Supplementary material for: Seasonal and spatial variations in eutrophication and water quality of Lake Aha, Guiyang city, China
Source: PLoS One. 2025 May 7;20(5):e0321562. doi: 10.1371/journal.pone.0321562 (PMC12058025; doi:10.1371/journal.pone.0321562)
Supplement: S1 File — (ZIP) [file pone.0321562.s002.zip › S1 file/í╠WQIú¿DOú⌐.xlsx]

## Sheet: 4月
2023-04-08
			depth (m)	Water temperature℃	DOj (mg/L）	DS	Df	DOf-DOj	|DOf-DOj|	Df-Ds	WQI	average
1	YY	Upper layer	0.5	22.9	8.9	5	8.58716	-0.312844	0.312844	3.58716	0.0872123	8.86667
		Middle layer	5	24.8	9.3	5	8.29787	-1.00213	1.00213	3.29787	0.303871
		Lower layer	8	20.4	8.4	5	9	0.6	0.6	4	0.595238
2	CC	Upper layer	0.5	21	11.8	5	8.89734	-2.90266	2.90266	3.89734	0.74478	12.3
		Middle layer	3	20	12.8	5	9.06977	-3.73023	3.73023	4.06977	0.916571
3	LN	Upper layer	0.5	20.2	10.4	5	9.03475	-1.36525	1.36525	4.03475	0.338373	9.5
		Middle layer	2	20.2	8.6	5	9.03475	0.434749	0.434749	4.03475	0.581395
4	SS	Upper layer	0.5	19.8	18.7	5	9.10506	-9.59494	9.59494	4.10506	2.33735	16.1333
		Middle layer	5	19.4	15.5	5	9.17647	-6.32353	6.32353	4.17647	1.51408
		Lower layer	10	18	14.2	5	9.43548	-4.76452	4.76452	4.43548	1.07418
5	LC	Upper layer	0.5	20.2	15.2	5	9.03475	-6.16525	6.16525	4.03475	1.52804	14.7
		Middle layer	5	20	15.7	5	9.06977	-6.63023	6.63023	4.06977	1.62914
		Lower layer	8	19.4	13.2	5	9.17647	-4.02353	4.02353	4.17647	0.96338
6	BY	Upper layer	0.5	21.2	16.3	5	8.86364	-7.43636	7.43636	3.86364	1.92471	14.5333
		Middle layer	5	19.4	14.6	5	9.17647	-5.42353	5.42353	4.17647	1.29859
		Lower layer	8	19.4	12.7	5	9.17647	-3.52353	3.52353	4.17647	0.843662
7	JZ	Upper layer	0.5	19.7	18.8	5	9.12281	-9.67719	9.67719	4.12281	2.34723	17
		Middle layer	5	18	17	5	9.43548	-7.56452	7.56452	4.43548	1.70545
		Lower layer	8	18	15.2	5	9.43548	-5.76452	5.76452	4.43548	1.29964

## Sheet: 7月
2023-07-24
			depth (m)	Water temperature℃	DOj (mg/L）	DS	Df	DOf-DOj	|DOf-DOj|	Df-Ds	WQI	average
1	YY	Upper layer	0.5	27.2	11.7	5	7.95918	-3.74082	3.74082	2.95918	1.26414	9.96667
		Middle layer	5	26	9.2	5	8.125	-1.075	1.075	3.125	0.344
		Lower layer	8	24.7	9	5	8.31261	-0.687389	0.687389	3.31261	0.207507
2	CC	Upper layer	0.5	25	10.7	5	8.26855	-2.43145	2.43145	3.26855	0.743892	10.15
		Middle layer	3	24.5	9.6	5	8.34225	-1.25775	1.25775	3.34225	0.37632
3	LN	Upper layer	0.5	29	12.4	5	7.72277	-4.67723	4.67723	2.72277	1.71782	12.35
		Middle layer	2	26	12.3	5	8.125	-4.175	4.175	3.125	1.336
4	SS	Upper layer	0.5	27	9.8	5	7.98635	-1.81365	1.81365	2.98635	0.607314	8.26667
		Middle layer	5	26	8.7	5	8.125	-0.575	0.575	3.125	0.184
		Lower layer	10	24.6	6.3	5	8.3274	2.0274	2.0274	3.3274	0.609305
5	LC	Upper layer	0.5	27.1	9.6	5	7.97274	-1.62726	1.62726	2.97274	0.547393	9.23333
		Middle layer	5	26.8	10.5	5	8.0137	-2.4863	2.4863	3.0137	0.825
		Lower layer	8	26.5	7.6	5	8.05508	0.455077	0.455077	3.05508	0.148958
6	BY	Upper layer	0.5	30.5	11.6	5	7.53623	-4.06377	4.06377	2.53623	1.60229	9.06667
		Middle layer	3	28.4	7.9	5	7.8	-0.1	0.1	2.8	0.0357143
		Lower layer	4.5	26.1	7.7	5	8.11092	0.410919	0.410919	3.11092	0.132089
7	JZ	Upper layer	0.5	28.8	8.2	5	7.74834	-0.451656	0.451656	2.74834	0.164337	8.33333
		Middle layer	5	26.9	8.6	5	8	-0.6	0.6	3	0.2
		Lower layer	8	25.4	8.2	5	8.21053	0.0105263	0.0105263	3.21053	0.00327869

## Sheet: 10月
2023-10-27
			depth (m)	Water temperature℃	DOj (mg/L）	DS	Df	DOf-DOj	|DOf-DOj|	Df-Ds	WQI	average
1	YY	Upper layer	0.5	2.5	18	9.1	5	9.43548	0.335484	4.43548	0.0756364	7.66667
		Middle layer	3		15.7	7.7	5	9.89429	2.19429	4.89429	0.448337
		Lower layer	5		16.5	6.2	5	9.72973	3.52973	4.72973	0.746286
2	CC	Upper layer	0.5	2.5	15.6	6.8	5	9.91525	3.11525	4.91525	0.633793	6.95
		Middle layer	4		17	7.1	5	9.62963	2.52963	4.62963	0.5464
3	LN	Upper layer	0.5	2.5	16.7	6.1	5	9.68944	3.58944	4.68944	0.76543	5.85
		Middle layer	5		16.3	5.6	5	9.77035	4.17035	4.77035	0.874223
4	SS	Upper layer	0.5	2.5	16.5	5.3	5	9.72973	4.42973	4.72973	0.936571	5.2
		Middle layer	3		16.7	5.2	5	9.68944	4.48944	4.68944	0.957351
		Lower layer	4		17.7	5.1	5	9.4929	4.3929	4.4929	0.977743
5	LC	Upper layer	0.5	3	17.7	5.3	5	9.4929	4.1929	4.4929	0.933228	5.16667
		Middle layer	3		18.1	5.4	5	9.4165	4.0165	4.4165	0.909431
		Lower layer	5		17.1	4.8	5	9.60986	4.80986	4.60986	1.04339
6	BY	Upper layer	0.5	2	16.1	7	5	9.81132	2.81132	4.81132	0.584314	6.53333
		Middle layer	3		17.1	6.3	5	9.60986	3.30986	4.60986	0.717996
		Lower layer	5		17.4	6.3	5	9.55102	3.25102	4.55102	0.71435
7	JZ	Upper layer	0.5	2.5	16.3	6	5	9.77035	3.77035	4.77035	0.790372	5.2
		Middle layer	3		18.4	5.1	5	9.36	4.26	4.36	0.977064
		Lower layer	4		18.1	4.5	5	9.4165	4.9165	4.4165	1.11321
