# Supplementary material for: Seasonal and spatial variations in eutrophication and water quality of Lake Aha, Guiyang city, China
Source: PLoS One. 2025 May 7;20(5):e0321562. doi: 10.1371/journal.pone.0321562 (PMC12058025; doi:10.1371/journal.pone.0321562)
Supplement: S1 File — (ZIP) [file pone.0321562.s002.zip › S1 file/í╠WQIú¿TPú⌐.xlsx]

## Sheet: 4月
2023-04-08
					Standard value：0.05
			depth (m)	TP mg/L	WQI	average
1	YY	Upper layer	0.5	0.010189	0.203779	0.00773516
		Middle layer	5	0.00650827	0.130165
		Lower layer	8	0.00650827	0.130165
2	CC	Upper layer	0.5	0.0175503	0.351006	0.021231
		Middle layer	3	0.0249117	0.498234
3	LN	Upper layer	0.5	0.0224579	0.449158	0.021231
		Middle layer	2	0.0200041	0.400082
4	SS	Upper layer	0.5	0.0506765	1.01353	0.0429061
		Middle layer	5	0.0384075	0.768151
		Lower layer	10	0.0396344	0.792689
5	LC	Upper layer	0.5	0.0249117	0.498234	0.0310462
		Middle layer	5	0.0335	0.669999
		Lower layer	8	0.0347268	0.694537
6	BY	Upper layer	0.5	0.0519034	1.03807	0.0400434
		Middle layer	5	0.0261386	0.522772
		Lower layer	8	0.0420882	0.841764
7	JZ	Upper layer	0.5	0.174593	3.49186	0.147601
		Middle layer	5	0.129198	2.58396
		Lower layer	8	0.139013	2.78026

## Sheet: 7月
2023-07-24
					Standard value：0.05
			depth (m)	TP mg/L	WQI	average
1	YY	Upper layer	0.5	0.00896206	0.179241	0.010189
		Middle layer	5	0.00650827	0.130165
		Lower layer	8	0.0150965	0.301931
2	CC	Upper layer	0.5	0.0236848	0.473696	0.0255251
		Middle layer	3	0.0273655	0.54731
3	LN	Upper layer	0.5	0.0482227	0.964454	0.0469958
		Middle layer	2	0.0457689	0.915378
4	SS	Upper layer	0.5	0.080122	1.60244	0.079304
		Middle layer	5	0.0887102	1.7742
		Lower layer	10	0.0690799	1.3816
5	LC	Upper layer	0.5	0.044542	0.89084	0.0388165
		Middle layer	5	0.0384075	0.768151
		Lower layer	8	0.0335	0.669999
6	BY	Upper layer	0.5	0.0285924	0.571847	0.0359537
		Middle layer	3	0.0322731	0.645461
		Lower layer	4.5	0.0469958	0.939916
7	JZ	Upper layer	0.5	0.156189	3.12379	0.177865
		Middle layer	5	0.157416	3.14833
		Lower layer	8	0.219988	4.39976

## Sheet: 10月
2023-10-27
					Standard value：0.05
			depth (m)	TP mg/L	WQI	average
1	YY	Upper layer	0.5	0.0138696	0.277393	0.0150965
		Middle layer	3	0.0150965	0.301931
		Lower layer	5	0.0163234	0.326468
2	CC	Upper layer	0.5	0.00773516	0.154703	0.00834861
		Middle layer	4	0.00896206	0.179241
3	LN	Upper layer	0.5	0.0163234	0.326468	0.0200041
		Middle layer	5	0.0236848	0.473696
4	SS	Upper layer	0.5	0.0715337	1.43067	0.0621275
		Middle layer	3	0.0739875	1.47975
		Lower layer	4	0.0408613	0.817226
5	LC	Upper layer	0.5	0.0114158	0.228317	0.0142786
		Middle layer	3	0.0138696	0.277393
		Lower layer	5	0.0175503	0.351006
6	BY	Upper layer	0.5	0.021231	0.42462	0.0167324
		Middle layer	3	0.00773516	0.154703
		Lower layer	5	0.021231	0.42462
7	JZ	Upper layer	0.5	0.0764413	1.52883	0.0551751
		Middle layer	3	0.044542	0.89084
		Lower layer	4	0.044542	0.89084
