# Supplementary material for: Seasonal and spatial variations in eutrophication and water quality of Lake Aha, Guiyang city, China
Source: PLoS One. 2025 May 7;20(5):e0321562. doi: 10.1371/journal.pone.0321562 (PMC12058025; doi:10.1371/journal.pone.0321562)
Supplement: S1 File — (ZIP) [file pone.0321562.s002.zip › S1 file/í╠WQIú¿transparencyú⌐.xlsx]

## Sheet: 4月
2023-04-08
			depth (m)	transparency ( m)	Standard value:2.5
1	YY	Upper layer	0.5	2	0.8
		Middle layer	5
		Lower layer	8
2	CC	Upper layer	0.5	1.5	0.6
		Middle layer	3
3	LN	Upper layer	0.5	1	0.4
		Middle layer	2
4	SS	Upper layer	0.5	0.7	0.28
		Middle layer	5
		Lower layer	10
5	LC	Upper layer	0.5	1	0.4
		Middle layer	5
		Lower layer	8
6	BY	Upper layer	0.5	1	0.4
		Middle layer	5
		Lower layer	8
7	JZ	Upper layer	0.5	0.5	0.2
		Middle layer	5
		Lower layer	8

## Sheet: 7月
2023-07-24
			depth (m)	transparency (m)	Standard value:2.5
1	YY	Upper layer	0.5	1.3	0.52
		Middle layer	5
		Lower layer	8
2	CC	Upper layer	0.5	1.7	0.68
		Middle layer	3
3	LN	Upper layer	0.5	0.7	0.28
		Middle layer	2
4	SS	Upper layer	0.5	0.65	0.26
		Middle layer	5
		Lower layer	10
5	LC	Upper layer	0.5	0.85	0.34
		Middle layer	5
		Lower layer	8
6	BY	Upper layer	0.5	0.9	0.36
		Middle layer	3
		Lower layer	4.5
7	JZ	Upper layer	0.5	0.5	0.2
		Middle layer	5
		Lower layer	8

## Sheet: 10月
2023-10-27
			depth (m)	transparency (m)	Standard value：2.5
1	YY	Upper layer	0.5	2.5	1
		Middle layer	3
		Lower layer	5
2	CC	Upper layer	0.5	2.5	1
		Middle layer	4
3	LN	Upper layer	0.5	2.5	1
		Middle layer	5
4	SS	Upper layer	0.5	2.5	1
		Middle layer	3
		Lower layer	4
5	LC	Upper layer	0.5	3	1.2
		Middle layer	3
		Lower layer	5
6	BY	Upper layer	0.5	2	0.8
		Middle layer	3
		Lower layer	5
7	JZ	Upper layer	0.5	2.5	1
		Middle layer	3
		Lower layer	4
