# Supplementary material for: Seasonal and spatial variations in eutrophication and water quality of Lake Aha, Guiyang city, China
Source: PLoS One. 2025 May 7;20(5):e0321562. doi: 10.1371/journal.pone.0321562 (PMC12058025; doi:10.1371/journal.pone.0321562)
Supplement: S1 File — (ZIP) [file pone.0321562.s002.zip › S1 file/í╠WQIú¿CODMnú⌐.xlsx]

## Sheet: 4月
2023-04-08
				Standard value：6mg/L
			depth (m)	CODMn mg/L	WQI	average
1	YY	Upper layer	0.5	1.46812	0.244686	1.45821
		Middle layer	5	1.49022	0.24837
		Lower layer	8	1.4163	0.236051
2	CC	Upper layer	0.5	1.37283	0.228804	1.5625
		Middle layer	3	1.75217	0.292029
3	LN	Upper layer	0.5	1.64493	0.274155	1.61993
		Middle layer	2	1.59493	0.265821
4	SS	Upper layer	0.5	2.27609	0.379348	1.97053
		Middle layer	5	1.93225	0.322041
		Lower layer	10	1.70326	0.283877
5	LC	Upper layer	0.5	1.59312	0.265519	1.55266
		Middle layer	5	1.45688	0.242814
		Lower layer	8	1.60797	0.267995
6	BY	Upper layer	0.5	1.67355	0.278925	1.68901
		Middle layer	5	1.49239	0.248732
		Lower layer	8	1.90109	0.316848
7	JZ	Upper layer	0.5	3.0471	0.50785	2.66884
		Middle layer	5	2.31377	0.385628
		Lower layer	8	2.64565	0.440942

## Sheet: 7月
2023-07-24
					Standard value：6mg/L
			depth (m)	CODMn mg/L	WQI	average
1	YY	Upper layer	0.5	1.26667	0.211111	1.18889
		Middle layer	5	1.25	0.208333
		Lower layer	8	1.05	0.175
2	CC	Upper layer	0.5	1.05	0.175	1.225
		Middle layer	3	1.4	0.233333
3	LN	Upper layer	0.5	1.33333	0.222222	1.28333
		Middle layer	2	1.23333	0.205556
4	SS	Upper layer	0.5	2.5	0.416667	1.95556
		Middle layer	5	1.91667	0.319444
		Lower layer	10	1.45	0.241667
5	LC	Upper layer	0.5	1.51667	0.252778	1.31111
		Middle layer	5	1.18333	0.197222
		Lower layer	8	1.23333	0.205556
6	BY	Upper layer	0.5	1.41667	0.236111	1.37222
		Middle layer	3	0.95	0.158333
		Lower layer	4.5	1.75	0.291667
7	JZ	Upper layer	0.5	3.83333	0.638889	3.16667
		Middle layer	5	2.56667	0.427778
		Lower layer	8	3.1	0.516667

## Sheet: 10月
2023-10-27
					Standard value：6mg/L
			depth (m)	CODMn mg/L	WQI	average
1	YY	Upper layer	0.5	1.66957	0.278261	1.72754
		Middle layer	3	1.73043	0.288406
		Lower layer	5	1.78261	0.297101
2	CC	Upper layer	0.5	1.69565	0.282609	1.9
		Middle layer	4	2.10435	0.350725
3	LN	Upper layer	0.5	1.95652	0.326087	1.95652
		Middle layer	5	1.95652	0.326087
4	SS	Upper layer	0.5	2.05217	0.342029	1.33333
		Middle layer	3	1.94783	0.324638
		Lower layer	4	1.95652	0.326087
5	LC	Upper layer	0.5	1.66957	0.278261	1.13333
		Middle layer	3	1.73043	0.288406
		Lower layer	5	1.98261	0.330435
6	BY	Upper layer	0.5	1.93043	0.321739	1.32174
		Middle layer	3	2.03478	0.33913
		Lower layer	5	2.05217	0.342029
7	JZ	Upper layer	0.5	2.26087	0.376812	1.44058
		Middle layer	3	2.06087	0.343478
		Lower layer	4	2.1913	0.365217
