# Supplementary material for: Seasonal and spatial variations in eutrophication and water quality of Lake Aha, Guiyang city, China
Source: PLoS One. 2025 May 7;20(5):e0321562. doi: 10.1371/journal.pone.0321562 (PMC12058025; doi:10.1371/journal.pone.0321562)
Supplement: S2 File — (ZIP) [file pone.0321562.s003.zip]

Archive with 6 entries (5 files):
- S2 File/
- S2 File/í╠TLIú¿Chl-aú⌐.xlsx
- S2 File/í╠TLIú¿SDDú⌐.xlsx
- S2 File/í╠TLIú¿TNú⌐.xlsx
- S2 File/í╠TLIú¿TPú⌐.xlsx
- S2 File/í╠TLIú¿CODMnú⌐.xlsx
