# Supplementary material for: Seasonal and spatial variations in eutrophication and water quality of Lake Aha, Guiyang city, China
Source: PLoS One. 2025 May 7;20(5):e0321562. doi: 10.1371/journal.pone.0321562 (PMC12058025; doi:10.1371/journal.pone.0321562)
Supplement: S2 File — (ZIP) [file pone.0321562.s003.zip › S2 File/í╠TLIú¿Chl-aú⌐.xlsx]

## Sheet: 4月
2023-04-08
			depth (m)	Chl-a mg/L	10*(2.5+1.0861*lnChl-a)	TLI = Σ W× TLI
1	YY	Upper layer	0.5	0.00696	-28.9528	-7.73041
		Middle layer	5	0.021204	-16.8536	-4.4999
		Lower layer	8	0.005022	-32.4973	-8.67679
2	CC	Upper layer	0.5	0.012276	-22.7896	-6.08482
		Middle layer	3	0.013392	-21.8446	-5.8325
3	LN	Upper layer	0.5	0.032922	-12.0753	-3.2241
		Middle layer	2	0.022878	-16.0283	-4.27955
4	SS	Upper layer	0.5	0.076446	-2.92548	-0.781104
		Middle layer	5	0.04464	-8.76821	-2.34111
		Lower layer	10	0.046872	-8.2383	-2.19963
5	LC	Upper layer	0.5	0.045198	-8.63329	-2.30509
		Middle layer	5	0.041292	-9.61495	-2.56719
		Lower layer	8	0.032922	-12.0753	-3.2241
6	BY	Upper layer	0.5	0.049662	-7.61032	-2.03195
		Middle layer	5	0.035154	-11.3628	-3.03387
		Lower layer	8	0.032364	-12.2609	-3.27367
7	JZ	Upper layer	0.5	0.11997	1.9691	0.52575
		Middle layer	5	0.097092	-0.328898	-0.0878157
		Lower layer	8	0.095418	-0.51779	-0.13825

## Sheet: 7月
2023-07-24
			depth (m)	Chl-a mg/L	TLI=10*(2.5+1.0861*lnChl-a)	TLI = Σ W× TLI
1	YY	Upper layer	0.5	0.021762	-16.5715	-4.42458
		Middle layer	5	0.018414	-18.3858	-4.90902
		Lower layer	8	0.016182	-19.7892	-5.28372
2	CC	Upper layer	0.5	0.010602	-24.3818	-6.50995
		Middle layer	3	0.011718	-23.2948	-6.21972
3	LN	Upper layer	0.5	0.038502	-10.3748	-2.77006
		Middle layer	2	0.04185	-9.46916	-2.52827
4	SS	Upper layer	0.5	0.074214	-3.24732	-0.867033
		Middle layer	5	0.05859	-5.81473	-1.55253
		Lower layer	10	0.022878	-16.0283	-4.27955
5	LC	Upper layer	0.5	0.040734	-9.76272	-2.60665
		Middle layer	5	0.042966	-9.18333	-2.45195
		Lower layer	8	0.023994	-15.511	-4.14144
6	BY	Upper layer	0.5	0.0279	-13.8729	-3.70407
		Middle layer	3	0.027342	-14.0923	-3.76265
		Lower layer	4.5	0.01395	-21.4012	-5.71412
7	JZ	Upper layer	0.5	0.131688	2.98128	0.796002
		Middle layer	5	0.07812	-2.69022	-0.718289
		Lower layer	8	0.02232	-16.2965	-4.35116

## Sheet: 10月
2023-10-27
			depth (m)	Chl-a mg/L	10*(2.5+1.0861*lnChl-a)	TLI = Σ W× TLI
1	YY	Upper layer	0.5	0.0103629	-24.6296	-6.57611
		Middle layer	3	0.0115586	-23.4436	-6.25945
		Lower layer	5	0.00996429	-25.0556	-6.68985
2	CC	Upper layer	0.5	0.00797143	-27.4792	-7.33694
		Middle layer	4	0.00757286	-28.0363	-7.48568
3	LN	Upper layer	0.5	0.00837	-26.9493	-7.19545
		Middle layer	5	0.00876857	-26.444	-7.06055
4	SS	Upper layer	0.5	0.00199286	-42.5357	-11.357
		Middle layer	3	0.00279	-38.8813	-10.3813
		Lower layer	4	0.00358714	-36.1518	-9.65252
5	LC	Upper layer	0.5	0.00318857	-37.431	-9.99408
		Middle layer	3	0.00438429	-33.9723	-9.0706
		Lower layer	5	0.00358714	-36.1518	-9.65252
6	BY	Upper layer	0.5	0.00876857	-26.444	-7.06055
		Middle layer	3	0.00956571	-25.499	-6.80823
		Lower layer	5	0.00996429	-25.0556	-6.68985
7	JZ	Upper layer	0.5	0.00478286	-33.0273	-8.81828
		Middle layer	3	0.00637714	-29.9027	-7.98403
		Lower layer	4	0.00757286	-28.0363	-7.48568
