# Supplementary material for: Seasonal and spatial variations in eutrophication and water quality of Lake Aha, Guiyang city, China
Source: PLoS One. 2025 May 7;20(5):e0321562. doi: 10.1371/journal.pone.0321562 (PMC12058025; doi:10.1371/journal.pone.0321562)
Supplement: S2 File — (ZIP) [file pone.0321562.s003.zip › S2 File/í╠TLIú¿SDDú⌐.xlsx]

## Sheet: 4月
2023-04-08
			depth (m)	SDD m	10×(5.118 － 1.94×lnSDD)	TLI = Σ W× TLI
1	YY	Upper layer	0.5	2	37.7329	6.90513
		Middle layer	5
		Lower layer	8
2	CC	Upper layer	0.5	1.5	43.314	7.92646
		Middle layer	3
3	LN	Upper layer	0.5	1	51.18	9.36594
		Middle layer	2
4	SS	Upper layer	0.5	0.7	58.0995	10.6322
		Middle layer	5
		Lower layer	10
5	LC	Upper layer	0.5	1	51.18	9.36594
		Middle layer	5
		Lower layer	8
6	BY	Upper layer	0.5	1	51.18	9.36594
		Middle layer	5
		Lower layer	8
7	JZ	Upper layer	0.5	0.5	64.6271	11.8268
		Middle layer	5
		Lower layer	8

## Sheet: 7月
2023-07-24
			depth (m)	SDD m	10×(5.118 － 1.94×lnSDD)	TLI = Σ W× TLI
1	YY	Upper layer	0.5	1.3	46.0901	8.43
		Middle layer	5
		Lower layer	8
2	CC	Upper layer	0.5	1.7	40.8858	7.4821
		Middle layer	3
3	LN	Upper layer	0.5	0.7	58.0995	10.6322
		Middle layer	2
4	SS	Upper layer	0.5	0.65	59.5372	10.8953
		Middle layer	5
		Lower layer	10
5	LC	Upper layer	0.5	0.85	54.3329	9.94291
		Middle layer	5
		Lower layer	8
6	BY	Upper layer	0.5	0.9	53.224	9.73999
		Middle layer	3
		Lower layer	4.5
7	JZ	Upper layer	0.5	0.5	64.6271	11.8268
		Middle layer	5
		Lower layer	8

## Sheet: 10月
2023-10-27
			depth (m)	SDD m	10×(5.118 － 1.94×lnSDD)	TLI = Σ W× TLI
1	YY	Upper layer	0.5	2.5	33.404	6.11292
		Middle layer	3
		Lower layer	5
2	CC	Upper layer	0.5	2.5	33.404	6.11292
		Middle layer	4
3	LN	Upper layer	0.5	2.5	33.404	6.11292
		Middle layer	5
4	SS	Upper layer	0.5	2.5	33.404	6.11292
		Middle layer	3
		Lower layer	4
5	LC	Upper layer	0.5	3	29.8669	5.46565
		Middle layer	3
		Lower layer	5
6	BY	Upper layer	0.5	2	37.7329	6.90513
		Middle layer	3
		Lower layer	5
7	JZ	Upper layer	0.5	2.5	33.404	6.11292
		Middle layer	3
		Lower layer	4
