# Supplementary material for: Seasonal and spatial variations in eutrophication and water quality of Lake Aha, Guiyang city, China
Source: PLoS One. 2025 May 7;20(5):e0321562. doi: 10.1371/journal.pone.0321562 (PMC12058025; doi:10.1371/journal.pone.0321562)
Supplement: S2 File — (ZIP) [file pone.0321562.s003.zip › S2 File/í╠TLIú¿TNú⌐.xlsx]

## Sheet: 4月
2023-04-08
			depth (m)	TN mg/L	10×(5.453+1.694×lnTN)	TLI = Σ W× TLI
1	YY	Upper layer	0.5	2.1195	67.255	12.0386
		Middle layer	5	2.2895	68.562	12.2726
		Lower layer	8	2.202	67.9019	12.1544
2	CC	Upper layer	0.5	5.067	82.0194	14.6815
		Middle layer	3	4.499	80.0053	14.3209
3	LN	Upper layer	0.5	2.2105	67.9671	12.1661
		Middle layer	2	2.4935	70.0079	12.5314
4	SS	Upper layer	0.5	2.3835	69.2436	12.3946
		Middle layer	5	2.5425	70.3375	12.5904
		Lower layer	10	2.353	69.0254	12.3555
5	LC	Upper layer	0.5	2.1845	67.7667	12.1302
		Middle layer	5	2.146	67.4655	12.0763
		Lower layer	8	2.1055	67.1427	12.0185
6	BY	Upper layer	0.5	2.3095	68.7093	12.299
		Middle layer	5	2.305	68.6763	12.2931
		Lower layer	8	2.1535	67.5246	12.0869
7	JZ	Upper layer	0.5	3.7345	76.8504	13.7562
		Middle layer	5	3.853	77.3796	13.8509
		Lower layer	8	3.983	77.9417	13.9516

## Sheet: 7月
2023-07-24
			depth (m)	TN mg/L	10×(5.453+1.694×lnTN)	TLI = Σ W× TLI
1	YY	Upper layer	0.5	2.603	70.7359	12.6617
		Middle layer	5	2.965	72.9417	13.0566
		Lower layer	8	2.4015	69.371	12.4174
2	CC	Upper layer	0.5	2.8795	72.446	12.9678
		Middle layer	3	2.863	72.3487	12.9504
3	LN	Upper layer	0.5	2.8855	72.4813	12.9742
		Middle layer	2	2.99	73.0839	13.082
4	SS	Upper layer	0.5	3.485	75.679	13.5465
		Middle layer	5	3.295	74.7294	13.3766
		Lower layer	10	3.74	76.8753	13.7607
5	LC	Upper layer	0.5	3.085	73.6138	13.1769
		Middle layer	5	3.201	74.2391	13.2888
		Lower layer	8	3.314	74.8268	13.394
6	BY	Upper layer	0.5	2.645	71.007	12.7103
		Middle layer	3	3.0775	73.5726	13.1695
		Lower layer	4.5	3.327	74.8931	13.4059
7	JZ	Upper layer	0.5	4.0915	78.397	14.0331
		Middle layer	5	4.818	81.1658	14.5287
		Lower layer	8	6.1945	85.4228	15.2907

## Sheet: 10月
2023-10-27
			depth (m)	TN mg/L	10×(5.453+1.694×lnTN)	TLI = Σ W× TLI
1	YY	Upper layer	0.5	1.924	65.6156	11.7452
		Middle layer	3	1.9825	66.123	11.836
		Lower layer	5	2.042	66.624	11.9257
2	CC	Upper layer	0.5	2.097	67.0742	12.0063
		Middle layer	4	1.967	65.9901	11.8122
3	LN	Upper layer	0.5	1.948	65.8256	11.7828
		Middle layer	5	1.943	65.7821	11.775
4	SS	Upper layer	0.5	2.685	71.2613	12.7558
		Middle layer	3	2.3795	69.2151	12.3895
		Lower layer	4	2.4375	69.6231	12.4625
5	LC	Upper layer	0.5	1.945	65.7995	11.7781
		Middle layer	3	1.938	65.7385	11.7672
		Lower layer	5	1.9135	65.5229	11.7286
6	BY	Upper layer	0.5	1.955	65.8864	11.7937
		Middle layer	3	1.965	65.9728	11.8091
		Lower layer	5	2.0305	66.5283	11.9086
7	JZ	Upper layer	0.5	2.2795	68.4878	12.2593
		Middle layer	3	2.2435	68.2181	12.211
		Lower layer	4	2.111	67.1869	12.0265
