# Supplementary material for: Seasonal and spatial variations in eutrophication and water quality of Lake Aha, Guiyang city, China
Source: PLoS One. 2025 May 7;20(5):e0321562. doi: 10.1371/journal.pone.0321562 (PMC12058025; doi:10.1371/journal.pone.0321562)
Supplement: S2 File — (ZIP) [file pone.0321562.s003.zip › S2 File/í╠TLIú¿TPú⌐.xlsx]

## Sheet: 4月
2023-04-08
			depth (m)	TP mg/L	10 *( 9.436+1.624*lnTP)	TLI = Σ W× TLI
1	YY	Upper layer	0.5	0.010189	19.876	3.73669
		Middle layer	5	0.00650827	12.5968	2.36819
		Lower layer	8	0.00650827	12.5968	2.36819
2	CC	Upper layer	0.5	0.0175503	28.7068	5.39688
		Middle layer	3	0.0249117	34.3951	6.46628
3	LN	Upper layer	0.5	0.0224579	32.7111	6.14969
		Middle layer	2	0.0200041	30.8321	5.79643
4	SS	Upper layer	0.5	0.0506765	45.9276	8.63438
		Middle layer	5	0.0384075	41.4257	7.78803
		Lower layer	10	0.0396344	41.9364	7.88403
5	LC	Upper layer	0.5	0.0249117	34.3951	6.46628
		Middle layer	5	0.0335	39.2055	7.37064
		Lower layer	8	0.0347268	39.7897	7.48046
6	BY	Upper layer	0.5	0.0519034	46.316	8.70742
		Middle layer	5	0.0261386	35.1759	6.61306
		Lower layer	8	0.0420882	42.9119	8.06743
7	JZ	Upper layer	0.5	0.174593	66.0164	12.4111
		Middle layer	5	0.129198	61.1263	11.4917
		Lower layer	8	0.139013	62.3154	11.7153

## Sheet: 7月
2023-07-24
			depth (m)	TP mg/L	10 *( 9.436+1.624*lnTP)	TLI = Σ W× TLI
1	YY	Upper layer	0.5	0.00896206	17.7924	3.34496
		Middle layer	5	0.00650827	12.5968	2.36819
		Lower layer	8	0.0150965	26.261	4.93706
2	CC	Upper layer	0.5	0.0236848	33.5749	6.31209
		Middle layer	3	0.0273655	35.9208	6.75311
3	LN	Upper layer	0.5	0.0482227	45.1215	8.48285
		Middle layer	2	0.0457689	44.2734	8.3234
4	SS	Upper layer	0.5	0.080122	53.3669	10.033
		Middle layer	5	0.0887102	55.0205	10.3439
		Lower layer	10	0.0690799	50.9587	9.58024
5	LC	Upper layer	0.5	0.044542	43.8321	8.24044
		Middle layer	5	0.0384075	41.4257	7.78803
		Lower layer	8	0.0335	39.2055	7.37064
6	BY	Upper layer	0.5	0.0285924	36.633	6.88701
		Middle layer	5	0.0322731	38.5996	7.25672
		Lower layer	8	0.0469958	44.703	8.40416
7	JZ	Upper layer	0.5	0.156189	64.2074	12.071
		Middle layer	5	0.157416	64.3345	12.0949
		Lower layer	8	0.219988	69.7697	13.1167

## Sheet: 10月
2023-10-27
			depth (m)	TP mg/L	10 *( 9.436+1.624*lnTP)	TLI = Σ W× TLI
1	YY	Upper layer	0.5	0.0138696	24.8844	4.67827
		Middle layer	3	0.0150965	26.261	4.93706
		Lower layer	5	0.0163234	27.5299	5.17562
2	CC	Upper layer	0.5	0.00773516	15.4015	2.89547
		Middle layer	4	0.00896206	17.7924	3.34496
3	LN	Upper layer	0.5	0.0163234	27.5299	5.17562
		Middle layer	5	0.0236848	33.5749	6.31209
4	SS	Upper layer	0.5	0.0715337	51.5256	9.68681
		Middle layer	3	0.0739875	52.0733	9.78979
		Lower layer	4	0.0408613	42.4314	7.97711
5	LC	Upper layer	0.5	0.0114158	21.7225	4.08383
		Middle layer	3	0.0138696	24.8844	4.67827
		Lower layer	5	0.0175503	28.7068	5.39688
6	BY	Upper layer	0.5	0.021231	31.7988	5.97817
		Middle layer	3	0.00773516	15.4015	2.89547
		Lower layer	5	0.021231	31.7988	5.97817
7	JZ	Upper layer	0.5	0.0764413	52.6032	9.8894
		Middle layer	3	0.044542	43.8321	8.24044
		Lower layer	4	0.044542	43.8321	8.24044
