# Supplementary material for: Seasonal and spatial variations in eutrophication and water quality of Lake Aha, Guiyang city, China
Source: PLoS One. 2025 May 7;20(5):e0321562. doi: 10.1371/journal.pone.0321562 (PMC12058025; doi:10.1371/journal.pone.0321562)
Supplement: S2 File — (ZIP) [file pone.0321562.s003.zip › S2 File/í╠TLIú¿CODMnú⌐.xlsx]

## Sheet: 4月
2023-04-08
			depth (m)	CODMn mg/L	10*(0.109+2.661×lnCODMn)	TLI = Σ W× TLI
1	YY	Upper layer	0.5	1.46812	11.3077	2.06931
		Middle layer	5	1.49022	11.7053	2.14207
		Lower layer	8	1.4163	10.3516	1.89435
2	CC	Upper layer	0.5	1.37283	9.52195	1.74252
		Middle layer	3	1.75217	16.0144	2.93064
3	LN	Upper layer	0.5	1.64493	14.3337	2.62307
		Middle layer	2	1.59493	13.5123	2.47275
4	SS	Upper layer	0.5	2.27609	22.9756	4.20453
		Middle layer	5	1.93225	18.6176	3.40701
		Lower layer	10	1.70326	15.261	2.79277
5	LC	Upper layer	0.5	1.59312	13.4821	2.46722
		Middle layer	5	1.45688	11.1033	2.03191
		Lower layer	8	1.60797	13.729	2.51241
6	BY	Upper layer	0.5	1.67355	14.7928	2.70707
		Middle layer	5	1.49239	11.7441	2.14917
		Lower layer	8	1.90109	18.185	3.32785
7	JZ	Upper layer	0.5	3.0471	30.7386	5.62517
		Middle layer	5	2.31377	23.4125	4.28449
		Lower layer	8	2.64565	26.9793	4.93722

## Sheet: 7月
2023-07-24
			depth (m)	CODMn mg/L	10*( 0.109 + 2.661 × ln CODMn)	TLI = Σ W× TLI
1	YY	Upper layer	0.5	1.26667	7.38031	1.3506
		Middle layer	5	1.25	7.02785	1.2861
		Lower layer	8	1.05	2.38831	0.43706
2	CC	Upper layer	0.5	1.05	2.38831	0.43706
		Middle layer	3	1.4	10.0435	1.83797
3	LN	Upper layer	0.5	1.33333	8.74522	1.60038
		Middle layer	2	1.23333	6.67066	1.22073
4	SS	Upper layer	0.5	2.5	25.4725	4.66147
		Middle layer	5	1.91667	18.4021	3.36759
		Lower layer	10	1.45	10.9773	2.00885
5	LC	Upper layer	0.5	1.51667	12.1735	2.22774
		Middle layer	5	1.18333	5.5694	1.0192
		Lower layer	8	1.23333	6.67066	1.22073
6	BY	Upper layer	0.5	1.41667	10.3584	1.89559
		Middle layer	3	0.95	-0.274915	-0.0503094
		Lower layer	4.5	1.75	15.9814	2.92459
7	JZ	Upper layer	0.5	3.83333	36.8468	6.74296
		Middle layer	5	2.56667	26.1728	4.78962
		Lower layer	8	3.1	31.1966	5.70898

## Sheet: 10月
2023-10-27
			depth (m)	CODMn mg/L	10*(0.109+2.661×lnCODMn)	TLI = Σ W× TLI
1	YY	Upper layer	0.5	1.66957	14.7293	2.69546
		Middle layer	3	1.73043	15.6822	2.86984
		Lower layer	5	1.78261	16.4727	3.0145
2	CC	Upper layer	0.5	1.69565	15.1419	2.77096
		Middle layer	4	2.10435	20.888	3.8225
3	LN	Upper layer	0.5	1.95652	18.9498	3.46781
		Middle layer	5	1.95652	18.9498	3.46781
4	SS	Upper layer	0.5	2.05217	20.2199	3.70025
		Middle layer	3	1.94783	18.8313	3.44612
		Lower layer	4	1.95652	18.9498	3.46781
5	LC	Upper layer	0.5	1.66957	14.7293	2.69546
		Middle layer	3	1.73043	15.6822	2.86984
		Lower layer	5	1.98261	19.3022	3.53231
6	BY	Upper layer	0.5	1.93043	18.5926	3.40245
		Middle layer	3	2.03478	19.9935	3.6588
		Lower layer	5	2.05217	20.2199	3.70025
7	JZ	Upper layer	0.5	2.26087	22.7971	4.17187
		Middle layer	3	2.06087	20.3324	3.72084
		Lower layer	4	2.1913	21.9655	4.01968
