# Supplementary material for: Seasonal and spatial variations in eutrophication and water quality of Lake Aha, Guiyang city, China
Source: PLoS One. 2025 May 7;20(5):e0321562. doi: 10.1371/journal.pone.0321562 (PMC12058025; doi:10.1371/journal.pone.0321562)
Supplement: S3 File — (ZIP) [file pone.0321562.s004.zip]

Archive with 25 entries (21 files):
- supporting information/
- supporting information/process data/
- supporting information/process data/TLI/
- supporting information/process data/TLI/√TLI(TP).xlsx
- supporting information/process data/TLI/√TLI(叶绿素a).xlsx
- supporting information/process data/TLI/√TLI(总氮).xlsx
- supporting information/process data/TLI/√TLI(透明度).xlsx
- supporting information/process data/TLI/√TLI(高锰酸盐指数).xlsx
- supporting information/process data/TLI/富营养时间分析—AII.xlsx
- supporting information/process data/TLI/富营养空间分析—All.xlsx
- supporting information/process data/WQI/
- supporting information/process data/WQI/WQI时间分析—All.xlsx
- supporting information/process data/WQI/WQI空间分析—All.xlsx
- supporting information/process data/WQI/WQI采样点时间排序.xlsx
- supporting information/process data/WQI/√TOC.xlsx
- supporting information/process data/WQI/√WQI(pH).xlsx
- supporting information/process data/WQI/√WQI(叶绿素a).xlsx
- supporting information/process data/WQI/√WQI(总氮).xlsx
- supporting information/process data/WQI/√WQI(总磷).xlsx
- supporting information/process data/WQI/√WQI(氨态氮).xlsx
- supporting information/process data/WQI/√WQI(溶解氧).xlsx
- supporting information/process data/WQI/√WQI(透明度).xlsx
- supporting information/process data/WQI/√WQI(高锰酸盐指数).xlsx
- supporting information/process data/WQI/√WQI((浊度).xlsx
- supporting information/raw data.xlsx
