# Supplementary material for: Seasonal and spatial variations in eutrophication and water quality of Lake Aha, Guiyang city, China
Source: PLoS One. 2025 May 7;20(5):e0321562. doi: 10.1371/journal.pone.0321562 (PMC12058025; doi:10.1371/journal.pone.0321562)
Supplement: S3 File — (ZIP) [file pone.0321562.s004.zip › supporting information/process data/TLI/√TLI(TP).xlsx]

## Sheet: 4月
						TLI( TP)
						W=0.188
			取样深度 m	未滤TP mg/L	10 *( 9.436+1.624*lnTP)	TLI = Σ W× TLI	*1/3	*1/2	*1/3或*1/2之和
1	游鱼河	上层	0.5	0.010189	19.876	3.73669	1.24432		2.82153
		中层	5	0.00650827	12.5968	2.36819	0.788607
		下层	8	0.00650827	12.5968	2.36819	0.788607
2	蔡冲沟	上层	0.5	0.0175503	28.7068	5.39688		2.69844	5.93158
		中层	3	0.0249117	34.3951	6.46628		3.23314
3	烂泥河	上层	0.5	0.0224579	32.7111	6.14969		3.07485	5.97306
		中层	2	0.0200041	30.8321	5.79643		2.89822
4	南郊	上层	0.5	0.0506765	45.9276	8.63438	2.87525		8.09405
		中层	5	0.0384075	41.4257	7.78803	2.59341
		下层	10	0.0396344	41.9364	7.88403	2.62538
5	库心	上层	0.5	0.0249117	34.3951	6.46628	2.15327		7.09869
		中层	5	0.0335	39.2055	7.37064	2.45442
		下层	8	0.0347268	39.7897	7.48046	2.49099
6	白岩河入湖口	上层	0.5	0.0519034	46.316	8.70742	2.89957		7.78818
		中层	5	0.0261386	35.1759	6.61306	2.20215
		下层	8	0.0420882	42.9119	8.06743	2.68646
7	金钟河入湖口	上层	0.5	0.174593	66.0164	12.4111	4.13289		11.8608
		中层	5	0.129198	61.1263	11.4917	3.82675
		下层	8	0.139013	62.3154	11.7153	3.90119

## Sheet: 7月
						水体综合营养状态指数
					TLI( TP)	W=0.188
			取样深度 m	未滤TP mg/L	10 *( 9.436+1.624*lnTP)	TLI = Σ W× TLI	*1/3	*1/2	*1/3或*1/2之和
1	游鱼河	上层	0.5	0.00896206	17.7924	3.34496	1.11387		3.54652
		中层	5	0.00650827	12.5968	2.36819	0.788607
		下层	8	0.0150965	26.261	4.93706	1.64404
2	蔡冲沟	上层	0.5	0.0236848	33.5749	6.31209		3.15604	6.5326
		中层	3	0.0273655	35.9208	6.75311		3.37656
3	烂泥河	上层	0.5	0.0482227	45.1215	8.48285		4.24142	8.40312
		中层	2	0.0457689	44.2734	8.3234		4.1617
4	南郊	上层	0.5	0.080122	53.3669	10.033	3.34098		9.97571
		中层	5	0.0887102	55.0205	10.3439	3.44451
		下层	10	0.0690799	50.9587	9.58024	3.19022
5	库心	上层	0.5	0.044542	43.8321	8.24044	2.74407		7.7919
		中层	5	0.0384075	41.4257	7.78803	2.59341
		下层	8	0.0335	39.2055	7.37064	2.45442
6	白岩河入湖口	上层	0.5	0.0285924	36.633	6.88701	2.29338		7.50845
		中层	5	0.0322731	38.5996	7.25672	2.41649
		下层	8	0.0469958	44.703	8.40416	2.79859
7	金钟河入湖口	上层	0.5	0.156189	64.2074	12.071	4.01964		12.4151
		中层	5	0.157416	64.3345	12.0949	4.0276
		下层	8	0.219988	69.7697	13.1167	4.36786

## Sheet: 10月
						水体综合营养状态指数
					TLI( TP)	W=0.188
			取样深度 m	未滤TP mg/L	10 *( 9.436+1.624*lnTP)	TLI = Σ W× TLI	*1/3	*1/2	*1/3或*1/2之和
1	游鱼河	上层	0.5	0.0138696	24.8844	4.67827	1.55786		4.92539
		中层	3	0.0150965	26.261	4.93706	1.64404
		下层	5	0.0163234	27.5299	5.17562	1.72348
2	蔡冲沟	上层	0.5	0.00773516	15.4015	2.89547		1.44774	3.12022
		中层	4	0.00896206	17.7924	3.34496		1.67248
3	烂泥河	上层	0.5	0.0163234	27.5299	5.17562		2.58781	5.74386
		中层	5	0.0236848	33.5749	6.31209		3.15604
4	南郊	上层	0.5	0.0715337	51.5256	9.68681	3.22571		9.14208
		中层	3	0.0739875	52.0733	9.78979	3.26
		下层	4	0.0408613	42.4314	7.97711	2.65638
5	库心	上层	0.5	0.0114158	21.7225	4.08383	1.35991		4.71494
		中层	3	0.0138696	24.8844	4.67827	1.55786
		下层	5	0.0175503	28.7068	5.39688	1.79716
6	白岩河入湖口	上层	0.5	0.021231	31.7988	5.97817	1.99073		4.94565
		中层	3	0.00773516	15.4015	2.89547	0.964193
		下层	5	0.021231	31.7988	5.97817	1.99073
7	金钟河入湖口	上层	0.5	0.0764413	52.6032	9.8894	3.29317		8.7813
		中层	3	0.044542	43.8321	8.24044	2.74407
		下层	4	0.044542	43.8321	8.24044	2.74407
