# Supplementary material for: Seasonal and spatial variations in eutrophication and water quality of Lake Aha, Guiyang city, China
Source: PLoS One. 2025 May 7;20(5):e0321562. doi: 10.1371/journal.pone.0321562 (PMC12058025; doi:10.1371/journal.pone.0321562)
Supplement: S3 File — (ZIP) [file pone.0321562.s004.zip › supporting information/process data/TLI/√TLI(叶绿素a).xlsx]

## Sheet: 4月
43563
现场测定						TLI	水体综合营养状态指数
			取样深度 m	叶绿素a浓度 ug/L	叶绿素a浓度 mg/L	10*(2.5+1.0861*lnA)	TLI = Σ W× TLI	*1/3	*1/2	*1/3或*1/2之和
1	游鱼河	上层	0.5	6.696	0.00696	-28.9528	-7.73041	-2.57423		-6.96207
		中层	5	21.204	0.021204	-16.8536	-4.4999	-1.49847
		下层	8	5.022	0.005022	-32.4973	-8.67679	-2.88937
2	蔡冲沟	上层	0.5	12.276	0.012276	-22.7896	-6.08482		-3.04241	-5.95866
		中层	3	13.392	0.013392	-21.8446	-5.8325		-2.91625
3	烂泥河	上层	0.5	32.922	0.032922	-12.0753	-3.2241		-1.61205	-3.75182
		中层	2	22.878	0.022878	-16.0283	-4.27955		-2.13978
4	南郊	上层	0.5	76.446	0.076446	-2.92548	-0.781104	-0.260108		-1.77217
		中层	5	44.64	0.04464	-8.76821	-2.34111	-0.77959
		下层	10	46.872	0.046872	-8.2383	-2.19963	-0.732475
5	库心	上层	0.5	45.198	0.045198	-8.63329	-2.30509	-0.767594		-2.69609
		中层	5	41.292	0.041292	-9.61495	-2.56719	-0.854875
		下层	8	32.922	0.032922	-12.0753	-3.2241	-1.07362
6	白岩河入湖口	上层	0.5	49.662	0.049662	-7.61032	-2.03195	-0.676641		-2.77705
		中层	5	35.154	0.035154	-11.3628	-3.03387	-1.01028
		下层	8	32.364	0.032364	-12.2609	-3.27367	-1.09013
7	金钟河入湖口	上层	0.5	119.97	0.11997	1.9691	0.52575	0.175075		0.099795
		中层	5	97.092	0.097092	-0.328898	-0.0878157	-0.0292426
		下层	8	95.418	0.095418	-0.51779	-0.13825	-0.0460372

## Sheet: 7月
	43670						水体综合营养状态指数
现场测定							权重（Wi=0.267）
			取样深度 m	叶绿素a浓度 ug/L	mg/L	TLI=10*(2.5+1.0861*lnA)	TLI = Σ W× TLI	*1/3	*1/2	*1/3或*1/2之和
1	游鱼河	上层	0.5	21.762	0.021762	-16.5715	-4.42458	-1.47338		-4.86756
		中层	5	18.414	0.018414	-18.3858	-4.90902	-1.6347
		下层	8	16.182	0.016182	-19.7892	-5.28372	-1.75948
2	蔡冲沟	上层	0.5	10.602	0.010602	-24.3818	-6.50995		-3.25498	-6.36484
		中层	3	11.718	0.011718	-23.2948	-6.21972		-3.10986
3	烂泥河	上层	0.5	38.502	0.038502	-10.3748	-2.77006		-1.38503	-2.64916
		中层	2	41.85	0.04185	-9.46916	-2.52827		-1.26413
4	南郊	上层	0.5	74.214	0.074214	-3.24732	-0.867033	-0.288722		-2.23081
		中层	5	58.59	0.05859	-5.81473	-1.55253	-0.516994
		下层	10	22.878	0.022878	-16.0283	-4.27955	-1.42509
5	库心	上层	0.5	40.734	0.040734	-9.76272	-2.60665	-0.868013		-3.06361
		中层	5	42.966	0.042966	-9.18333	-2.45195	-0.816499
		下层	8	23.994	0.023994	-15.511	-4.14144	-1.3791
6	白岩河入湖口	上层	0.5	27.9	0.0279	-13.8729	-3.70407	-1.23345		-4.38922
		中层	3	27.342	0.027342	-14.0923	-3.76265	-1.25296
		下层	4.5	13.95	0.01395	-21.4012	-5.71412	-1.9028
7	金钟河入湖口	上层	0.5	131.688	0.131688	2.98128	0.796002	0.265069		-1.42306
		中层	5	78.12	0.07812	-2.69022	-0.718289	-0.23919
		下层	8	22.32	0.02232	-16.2965	-4.35116	-1.44894

## Sheet: 10月
43765							水体综合营养状态指数
现场测定						TLI	权重=0.267
			取样深度 m	叶绿素a浓度 ug/L	叶绿素a浓度 mg/L	10*(2.5+1.0861*lnA)	TLI = Σ W× TLI	*1/3	*1/2	*1/3或*1/2之和
1	游鱼河	上层	0.5	10.3629	0.0103629	-24.6296	-6.57611	-2.18985		-6.50196
		中层	3	11.5586	0.0115586	-23.4436	-6.25945	-2.0844
		下层	5	9.96429	0.00996429	-25.0556	-6.68985	-2.22772
2	蔡冲沟	上层	0.5	7.97143	0.00797143	-27.4792	-7.33694		-3.66847	-7.41131
		中层	4	7.57286	0.00757286	-28.0363	-7.48568		-3.74284
3	烂泥河	上层	0.5	8.37	0.00837	-26.9493	-7.19545		-3.59773	-7.128
		中层	5	8.76857	0.00876857	-26.444	-7.06055		-3.53028
4	南郊	上层	0.5	1.99286	0.00199286	-42.5357	-11.357	-3.78189		-10.4532
		中层	3	2.79	0.00279	-38.8813	-10.3813	-3.45697
		下层	4	3.58714	0.00358714	-36.1518	-9.65252	-3.21429
5	库心	上层	0.5	3.18857	0.00318857	-37.431	-9.99408	-3.32803		-9.56283
		中层	3	4.38429	0.00438429	-33.9723	-9.0706	-3.02051
		下层	5	3.58714	0.00358714	-36.1518	-9.65252	-3.21429
6	白岩河入湖口	上层	0.5	8.76857	0.00876857	-26.444	-7.06055	-2.35116		-6.84602
		中层	3	9.56571	0.00956571	-25.499	-6.80823	-2.26714
		下层	5	9.96429	0.00996429	-25.0556	-6.68985	-2.22772
7	金钟河入湖口	上层	0.5	4.78286	0.00478286	-33.0273	-8.81828	-2.93649		-8.0879
		中层	3	6.37714	0.00637714	-29.9027	-7.98403	-2.65868
		下层	4	7.57286	0.00757286	-28.0363	-7.48568	-2.49273
