# Supplementary material for: Seasonal and spatial variations in eutrophication and water quality of Lake Aha, Guiyang city, China
Source: PLoS One. 2025 May 7;20(5):e0321562. doi: 10.1371/journal.pone.0321562 (PMC12058025; doi:10.1371/journal.pone.0321562)
Supplement: S3 File — (ZIP) [file pone.0321562.s004.zip › supporting information/process data/TLI/√TLI(总氮).xlsx]

## Sheet: 4月
							水体综合营养状态指数
	现场测定					TLI	权重 0.179
				取样深度 m	TNb mg/L	10×(5.453+1.694×lnTN)	TLI = Σ W× TLI	*1/3	*1/2	*1/3或*1/2之和
	1	游鱼河	上层	0.5	2.1195	67.255	12.0386	4.00887		12.1431
			中层	5	2.2895	68.562	12.2726	4.08677
			下层	8	2.202	67.9019	12.1544	4.04743
	2	蔡冲沟	上层	0.5	5.067	82.0194	14.6815		7.34073	14.5012
			中层	3	4.499	80.0053	14.3209		7.16047
	3	烂泥河	上层	0.5	2.2105	67.9671	12.1661		6.08306	12.3488
			中层	2	2.4935	70.0079	12.5314		6.2657
	4	南郊	上层	0.5	2.3835	69.2436	12.3946	4.1274		12.4344
			中层	5	2.5425	70.3375	12.5904	4.19261
			下层	10	2.353	69.0254	12.3555	4.1144
	5	库心	上层	0.5	2.1845	67.7667	12.1302	4.03937		12.063
			中层	5	2.146	67.4655	12.0763	4.02141
			下层	8	2.1055	67.1427	12.0185	4.00218
	6	白岩河入湖口	上层	0.5	2.3095	68.7093	12.299	4.09556		12.2141
			中层	5	2.305	68.6763	12.2931	4.09359
			下层	8	2.1535	67.5246	12.0869	4.02494
	7	金钟河入湖口	上层	0.5	3.7345	76.8504	13.7562	4.58082		13.8391
			中层	5	3.853	77.3796	13.8509	4.61236
			下层	8	3.983	77.9417	13.9516	4.64587

## Sheet: 7月
						水体综合营养状态指数
现场测定					TLI	权重 0.179
			取样深度 m	TNb mg/L	10×(5.453+1.694×lnTN)	TLI = Σ W× TLI	*1/3	*1/2	*1/3或*1/2之和
1	游鱼河	上层	0.5	2.603	70.7359	12.6617	4.21635		12.6992
		中层	5	2.965	72.9417	13.0566	4.34784
		下层	8	2.4015	69.371	12.4174	4.135
2	蔡冲沟	上层	0.5	2.8795	72.446	12.9678		6.48392	12.9591
		中层	3	2.863	72.3487	12.9504		6.47521
3	烂泥河	上层	0.5	2.8855	72.4813	12.9742		6.48708	13.0281
		中层	2	2.99	73.0839	13.082		6.54101
4	南郊	上层	0.5	3.485	75.679	13.5465	4.511		13.5477
		中层	5	3.295	74.7294	13.3766	4.45439
		下层	10	3.74	76.8753	13.7607	4.58231
5	库心	上层	0.5	3.085	73.6138	13.1769	4.3879		13.2733
		中层	5	3.201	74.2391	13.2888	4.42517
		下层	8	3.314	74.8268	13.394	4.4602
6	白岩河入湖口	上层	0.5	2.645	71.007	12.7103	4.23252		13.0821
		中层	3	3.0775	73.5726	13.1695	4.38544
		下层	4.5	3.327	74.8931	13.4059	4.46415
7	金钟河入湖口	上层	0.5	4.0915	78.397	14.0331	4.67301		14.6029
		中层	5	4.818	81.1658	14.5287	4.83805
		下层	8	6.1945	85.4228	15.2907	5.0918

## Sheet: 10月
						水体综合营养状态指数
现场测定					TLI	权重 0.179
			取样深度 m	TNb mg/L	10×(5.453+1.694×lnTN)	TLI = Σ W× TLI	*1/3	*1/2	*1/3或*1/2之和
1	游鱼河	上层	0.5	1.924	65.6156	11.7452	3.91115		11.8238
		中层	3	1.9825	66.123	11.836	3.9414
		下层	5	2.042	66.624	11.9257	3.97125
2	蔡冲沟	上层	0.5	2.097	67.0742	12.0063		6.00314	11.9093
		中层	4	1.967	65.9901	11.8122		5.90611
3	烂泥河	上层	0.5	1.948	65.8256	11.7828		5.8914	11.7789
		中层	5	1.943	65.7821	11.775		5.8875
4	南郊	上层	0.5	2.685	71.2613	12.7558	4.24767		12.52
		中层	3	2.3795	69.2151	12.3895	4.12571
		下层	4	2.4375	69.6231	12.4625	4.15002
5	库心	上层	0.5	1.945	65.7995	11.7781	3.92211		11.7462
		中层	3	1.938	65.7385	11.7672	3.91847
		下层	5	1.9135	65.5229	11.7286	3.90563
6	白岩河入湖口	上层	0.5	1.955	65.8864	11.7937	3.92729		11.8253
		中层	3	1.965	65.9728	11.8091	3.93244
		下层	5	2.0305	66.5283	11.9086	3.96555
7	金钟河入湖口	上层	0.5	2.2795	68.4878	12.2593	4.08235		12.1534
		中层	3	2.2435	68.2181	12.211	4.06628
		下层	4	2.111	67.1869	12.0265	4.00481
