# Supplementary material for: Seasonal and spatial variations in eutrophication and water quality of Lake Aha, Guiyang city, China
Source: PLoS One. 2025 May 7;20(5):e0321562. doi: 10.1371/journal.pone.0321562 (PMC12058025; doi:10.1371/journal.pone.0321562)
Supplement: S3 File — (ZIP) [file pone.0321562.s004.zip › supporting information/process data/TLI/√TLI(透明度).xlsx]

## Sheet: 4月
43563
						水体综合营养状态指数
现场测定					TLI	权重 0.183
			取样深度 m	透明度 m	10×(5.118 － 1.94×lnSD)	TLI = Σ W× TLI
1	游鱼河	上层	0.5	2	37.7329	6.90513
		中层	5
		下层	8
2	蔡冲沟	上层	0.5	1.5	43.314	7.92646
		中层	3
3	烂泥河	上层	0.5	1	51.18	9.36594
		中层	2
4	南郊	上层	0.5	0.7	58.0995	10.6322
		中层	5
		下层	10
5	库心	上层	0.5	1	51.18	9.36594
		中层	5
		下层	8
6	白岩河入湖口	上层	0.5	1	51.18	9.36594
		中层	5
		下层	8
7	金钟河入湖口	上层	0.5	0.5	64.6271	11.8268
		中层	5
		下层	8

## Sheet: 7月
	43670
						水体综合营养状态指数
现场测定					TLI	权重 0.183
			取样深度 m	透明度 m	10×(5.118－1.94×lnSD)	TLI = Σ W× TLI
1	游鱼河	上层	0.5	1.3	46.0901	8.43
		中层	5
		下层	8
2	蔡冲沟	上层	0.5	1.7	40.8858	7.4821
		中层	3
3	烂泥河	上层	0.5	0.7	58.0995	10.6322
		中层	2
4	南郊	上层	0.5	0.65	59.5372	10.8953
		中层	5
		下层	10
5	库心	上层	0.5	0.85	54.3329	9.94291
		中层	5
		下层	8
6	白岩河入湖口	上层	0.5	0.9	53.224	9.73999
		中层	3
		下层	4.5
7	金钟河入湖口	上层	0.5	0.5	64.6271	11.8268
		中层	5
		下层	8

## Sheet: 10月
	43765
						水体综合营养状态指数
现场测定					TLI	权重 0.183
			取样深度 m	透明度 m	10×(5.118－1.94×lnSD)	TLI = Σ W× TLI
1	游鱼河	上层	0.5	2.5	33.404	6.11292
		中层	3
		下层	5
2	蔡冲沟	上层	0.5	2.5	33.404	6.11292
		中层	4
3	烂泥河	上层	0.5	2.5	33.404	6.11292
		中层	5
4	南郊	上层	0.5	2.5	33.404	6.11292
		中层	3
		下层	4
5	库心	上层	0.5	3	29.8669	5.46565
		中层	3
		下层	5
6	白岩河入湖口	上层	0.5	2	37.7329	6.90513
		中层	3
		下层	5
7	金钟河入湖口	上层	0.5	2.5	33.404	6.11292
		中层	3
		下层	4
