# Supplementary material for: Seasonal and spatial variations in eutrophication and water quality of Lake Aha, Guiyang city, China
Source: PLoS One. 2025 May 7;20(5):e0321562. doi: 10.1371/journal.pone.0321562 (PMC12058025; doi:10.1371/journal.pone.0321562)
Supplement: S3 File — (ZIP) [file pone.0321562.s004.zip › supporting information/process data/TLI/√TLI(高锰酸盐指数).xlsx]

## Sheet: 4月
43563
						水体综合营养状态指数
现场测定					TLI	权重 0.183
			取样深度 m	高锰酸盐指数mg/L	10*(0.109+2.661×ln高)	TLI = Σ W× TLI	*1/3	*1/2	*1/3或*1/2之和
1	游鱼河	上层	0.5	1.46812	11.3077	2.06931	0.68908		2.03321
		中层	5	1.49022	11.7053	2.14207	0.71331
		下层	8	1.4163	10.3516	1.89435	0.630818
2	蔡冲沟	上层	0.5	1.37283	9.52195	1.74252		0.871258	2.33658
		中层	3	1.75217	16.0144	2.93064		1.46532
3	烂泥河	上层	0.5	1.64493	14.3337	2.62307		1.31153	2.54791
		中层	2	1.59493	13.5123	2.47275		1.23638
4	南郊	上层	0.5	2.27609	22.9756	4.20453	1.40011		3.46464
		中层	5	1.93225	18.6176	3.40701	1.13454
		下层	10	1.70326	15.261	2.79277	0.929991
5	库心	上层	0.5	1.59312	13.4821	2.46722	0.821583		2.33484
		中层	5	1.45688	11.1033	2.03191	0.676627
		下层	8	1.60797	13.729	2.51241	0.836634
6	白岩河入湖口	上层	0.5	1.67355	14.7928	2.70707	0.901456		2.7253
		中层	5	1.49239	11.7441	2.14917	0.715674
		下层	8	1.90109	18.185	3.32785	1.10817
7	金钟河入湖口	上层	0.5	3.0471	30.7386	5.62517	1.87318		4.94401
		中层	5	2.31377	23.4125	4.28449	1.42674
		下层	8	2.64565	26.9793	4.93722	1.64409

## Sheet: 7月
	43670
						水体综合营养状态指数
现场测定					TLI	权重：0.183
			取样深度 m	高锰酸盐指数mg/L	10*( 0.109 + 2.661 × ln 高	TLI = Σ W× TLI	*1/3	*1/2	*1/3或*1/2之和
1	游鱼河	上层	0.5	1.26667	7.38031	1.3506	0.449748		1.02356
		中层	5	1.25	7.02785	1.2861	0.42827
		下层	8	1.05	2.38831	0.43706	0.145541
2	蔡冲沟	上层	0.5	1.05	2.38831	0.43706		0.21853	1.13751
		中层	3	1.4	10.0435	1.83797		0.918983
3	烂泥河	上层	0.5	1.33333	8.74522	1.60038		0.800188	1.41055
		中层	2	1.23333	6.67066	1.22073		0.610366
4	南郊	上层	0.5	2.5	25.4725	4.66147	1.55227		3.34262
		中层	5	1.91667	18.4021	3.36759	1.12141
		下层	10	1.45	10.9773	2.00885	0.668946
5	库心	上层	0.5	1.51667	12.1735	2.22774	0.741839		1.48774
		中层	5	1.18333	5.5694	1.0192	0.339394
		下层	8	1.23333	6.67066	1.22073	0.406504
6	白岩河入湖口	上层	0.5	1.41667	10.3584	1.89559	0.631233		1.58837
		中层	3	0.95	-0.274915	-0.0503094	-0.016753
		下层	4.5	1.75	15.9814	2.92459	0.973889
7	金钟河入湖口	上层	0.5	3.83333	36.8468	6.74296	2.24541		5.74144
		中层	5	2.56667	26.1728	4.78962	1.59494
		下层	8	3.1	31.1966	5.70898	1.90109

## Sheet: 10月
						水体综合营养状态指数
现场测定					TLI	权重0.183
			取样深度 m	高锰酸盐指数mg/L	10*(0.109+2.661×ln高	TLI = Σ W× TLI	*1/3	*1/2	*1/3或*1/2之和
1	游鱼河	上层	0.5	1.66957	14.7293	2.69546	0.897589		2.85707
		中层	3	1.73043	15.6822	2.86984	0.955657
		下层	5	1.78261	16.4727	3.0145	1.00383
2	蔡冲沟	上层	0.5	1.69565	15.1419	2.77096		1.38548	3.29673
		中层	4	2.10435	20.888	3.8225		1.91125
3	烂泥河	上层	0.5	1.95652	18.9498	3.46781		1.73391	3.46781
		中层	5	1.95652	18.9498	3.46781		1.73391
4	南郊	上层	0.5	2.05217	20.2199	3.70025	1.23218		3.53452
		中层	3	1.94783	18.8313	3.44612	1.14756
		下层	4	1.95652	18.9498	3.46781	1.15478
5	库心	上层	0.5	1.66957	14.7293	2.69546	0.897589		3.02951
		中层	3	1.73043	15.6822	2.86984	0.955657
		下层	5	1.98261	19.3022	3.53231	1.17626
6	白岩河入湖口	上层	0.5	1.93043	18.5926	3.40245	1.13301		3.58358
		中层	3	2.03478	19.9935	3.6588	1.21838
		下层	5	2.05217	20.2199	3.70025	1.23218
7	金钟河入湖口	上层	0.5	2.26087	22.7971	4.17187	1.38923		3.96682
		中层	3	2.06087	20.3324	3.72084	1.23904
		下层	4	2.1913	21.9655	4.01968	1.33855
