# Supplementary material for: Seasonal and spatial variations in eutrophication and water quality of Lake Aha, Guiyang city, China
Source: PLoS One. 2025 May 7;20(5):e0321562. doi: 10.1371/journal.pone.0321562 (PMC12058025; doi:10.1371/journal.pone.0321562)
Supplement: S3 File — (ZIP) [file pone.0321562.s004.zip › supporting information/process data/TLI/富营养时间分析—AII.xlsx]

## Sheet: 游鱼河
	月份	TP	高指数	SD	Chla	TN	TLI
	四月	2.82	2.03	6.91	-6.96	12.14	16.94
	七月	3.55	1.02	8.43	-4.87	12.07	20.2
	十月	4.93	2.86	6.11	-6.5	11.82	19.22

## Sheet: 蔡冲沟
	月份	TP	高指数	SD	Chla	TN	TLI
	四月	5.93	2.34	7.93	-5.96	14.5	24.74
	七月	6.53	1.14	7.48	-6.36	12.96	21.75
	十月	3.12	3.3	6.11	7.41	11.91	31.85

## Sheet: 烂泥河
	月份	TP	高指数	SD	Chla	TN	TLI
	四月	5.97306	2.54791	9.36594	-3.75	11.78	25.9169
	七月	8.40312	1.41055	10.63	-2.65	13.03	30.8237
	十月	5.74	3.47	3.11	-7.13	11.78	16.97

## Sheet: 南郊
	月份	TP	高指数	SD	Chla	TN	TLI
	四月	8.09	3.46	10.63	-1.77	12.43	32.84
	七月	9.98	3.34	10.9	-2.23	13.55	35.54
	十月	9.14	3.53	6.11	-10.45	12.52	20.85

## Sheet: 库心
	月份	TP	高指数	SD	Chla	TN	TLI
	四月	7.1	2.33	9.37	-2.7	12.06	28.16
	七月	7.79	1.49	9.94	-3.06	13.27	29.43
	十月	4.47	3.03	5.47	-9.56	11.75	15.16

## Sheet: 白岩河入湖口
	月份	TP	高指数	SD	Chla	TN	TLI
	四月	7.79	2.73	9.37	-2.78	12.21	29.32
	七月	7.51	1.59	9.74	-4.39	13.08	27.53
	十月	4.95	3.58	6.91	-6.85	11.83	20.42

## Sheet: 金钟河入湖口
	月份	TP	高指数	SD	Chla	TN	TLI
	四月	11.8608	4.94401	11.8268	0.099795	13.8391	42.5704
	七月	12.4151	5.74144	11.8268	-1.42306	14.6029	43.1631
	十月	8.7813	3.96682	6.11292	-8.0879	12.1534	22.9266

## Sheet: Sheet1
		TLI
		saming point	YY	CC	LN	NJ	KX	BY	JZ
		April	16.94	24.74	25.9169	32.84	28.16	29.32	42.5704
		July	20.2	21.75	30.8237	35.54	29.43	27.53	43.1631
		October	19.22	31.85	16.97	20.85	15.16	20.42	22.9266
