# Supplementary material for: Seasonal and spatial variations in eutrophication and water quality of Lake Aha, Guiyang city, China
Source: PLoS One. 2025 May 7;20(5):e0321562. doi: 10.1371/journal.pone.0321562 (PMC12058025; doi:10.1371/journal.pone.0321562)
Supplement: S3 File — (ZIP) [file pone.0321562.s004.zip › supporting information/process data/TLI/富营养空间分析—All.xlsx]

## Sheet: 游鱼河
四月
距离	TP	高	SD	Chla	TN	TLI
上层	3.73669	2.06931	6.91	-7.73041	12.0386	17.0242
中层	2.36819	2.14207	6.91	-4.4999	12.2726	19.193
下层	2.36819	1.89435	6.91	-8.67679	12.1544	14.6502
七月
距离	TP	高	SD	Chla	TN	TLI
上层	3.34496	1.3506	8.43	-4.42458	12.6617	21.3627
中层	2.36819	1.2861	8.43	-4.90902	13.0566	20.2318
下层	4.93706	0.43706	8.43	-5.28372	12.4174	20.9378
十月
距离	TP	高	SD	Chla	TN	TLI
上层	4.67827	2.69546	6.11	-6.57611	11.7452	18.6528
中层	4.93706	2.86984	6.11	-6.25945	11.836	19.4935
下层	5.17562	3.0145	6.11	-6.68985	11.9257	19.536

## Sheet: 蔡冲沟
四月
距离	TP	高	SD	Chla	TN	TLI
上层	5.39688	1.74252	7.92646	-6.08482	14.6815	23.6625
中层	6.46628	2.93064	7.93	-5.8325	14.3209	25.8154
七月
距离	TP	高	SD	Chla	TN	TLI
上层	6.31209	0.43706	7.48	-6.50995	12.9678	20.687
中层	6.75311	1.83797	7.48	-6.21972	12.9504	22.8018
十月
距离	TP	高	SD	Chla	TN	TLI
上层	2.89547	2.77096	6.11	-7.33694	12.0063	16.4458
中层	3.34496	3.8225	6.11	-7.48568	11.8122	17.604

## Sheet: 烂泥河
四月
距离	TP	高	SD	Chla	TN	TLI
上层	6.14969	2.62307	9.36594	-3.2241	12.1661	27.0807
中层	5.79643	2.47275	9.37	-4.27955	12.5314	25.891
七月
距离	TP	高	SD	Chla	TN	TLI
上层	8.48285	1.60038	10.6322	-2.77006	12.9742	30.9195
中层	8.3234	1.22073	10.63	-2.52827	13.082	30.7279
十月
距离	TP	高	SD	Chla	TN	TLI
上层	5.17562	3.46781	6.11292	-7.19545	11.7828	19.3437
中层	6.31209	3.46781	6.11	-7.06055	11.775	20.6043

## Sheet: 南郊
四月
距离	TP	高	SD	Chla	TN	TLI
上层	8.63438	4.20453	10.6322	-0.781104	12.3946	35.0846
中层	7.78803	3.40701	10.63	-2.34111	12.5904	32.0743
下层	7.88403	2.79277	10.63	-2.19963	12.3555	31.4627
七月
距离	TP	高	SD	Chla	TN	TLI
上层	10.033	4.66147	10.8953	-0.867033	13.5465	38.2693
中层	10.3439	3.36759	10.9	-1.55253	13.3766	36.4355
下层	9.58024	2.00885	10.9	-4.27955	13.7607	31.9702
十月
距离	TP	高	SD	Chla	TN	TLI
上层	9.68681	3.70025	6.11292	-11.357	12.7558	20.8987
中层	9.78979	3.44612	6.11	-10.3813	12.3895	21.3541
下层	7.97711	3.46781	6.11	-9.65252	12.4625	20.3649

## Sheet: 库心
四月
距离	TP	高	SD	Chla	TN	TLI
上层	6.46628	2.46722	9.36594	-2.30509	12.1302	28.1246
中层	7.37064	2.03191	9.37	-2.56719	12.0763	28.2817
下层	7.48046	2.51241	9.37	-3.2241	12.0185	28.1573
七月
距离	TP	高	SD	Chla	TN	TLI
上层	8.24044	2.22774	9.94291	-2.60665	13.1769	30.9813
中层	7.78803	1.0192	9.94	-2.45195	13.2888	29.5841
下层	7.37064	1.22073	9.94	-4.14144	13.394	27.7839
十月
距离	TP	高	SD	Chla	TN	TLI
上层	4.08383	2.69546	5.46565	-9.99408	11.7781	14.029
中层	4.67827	2.86984	5.47	-9.0706	11.7672	15.7147
下层	5.39688	3.53231	5.47	-9.65252	11.7286	16.4753

## Sheet: 白岩河入湖口
四月
距离	TP	高	SD	Chla	TN	TLI
上层	8.70742	2.70707	9.36594	-2.03195	4.09556	22.844
中层	6.61306	2.14917	9.37	-3.03387	4.09359	19.192
下层	8.06743	3.32785	9.37	-3.27367	4.02494	21.5166
七月
距离	TP	高	SD	Chla	TN	TLI
上层	6.88701	1.89559	9.73999	-3.70407	12.7103	27.5288
中层	7.25672	-0.0503094	9.74	-3.76265	13.1695	26.3532
下层	8.40416	2.92459	9.74	-5.71412	13.4059	28.7605
十月
距离	TP	高	SD	Chla	TN	TLI
上层	5.97817	3.40245	6.90513	-7.06055	11.7937	21.0189
中层	2.89547	3.6588	6.91	-6.80823	11.8091	18.4652
下层	5.97817	3.70025	6.91	-6.68985	11.9086	21.8071

## Sheet: 金钟河入湖口
四月
距离	TP	高	SD	Chla	TN	TLI
上层	12.4111	5.62517	11.8268	0.52575	4.58082	34.9696
中层	11.4917	4.28449	11.83	-0.0878157	4.61236	32.1308
下层	11.7153	4.93722	11.83	-0.13825	4.64587	32.9901
七月
距离	TP	高	SD	Chla	TN	TLI
上层	12.071	6.74296	11.8268	0.796002	14.0331	45.4698
中层	12.0949	4.78962	11.83	-0.718289	14.5287	42.5249
下层	13.1167	5.70898	11.83	-4.35116	15.2907	41.5952
十月
距离	TP	高	SD	Chla	TN	TLI
上层	9.8894	4.17187	6.11292	-8.81828	12.2593	23.6152
中层	8.24044	3.72084	6.11	-7.98403	12.211	22.2983
下层	8.24044	4.01968	6.11	-7.48568	12.0265	22.9109

## Sheet: Sheet1
			April
				YY	CC	LN	NJ	KX	BY	JZ		YY	CC	LN	NJ	KX	BY	JZ
			upper	17.0242	23.6625	27.0807	35.0846	28.1246	22.844	34.9696		19.0133	20.2651	25.7813	31.4175	24.3783	23.7972	34.6849
			middle	19.193	25.8154	25.891	32.0743	28.2817	19.192	32.1308		19.6394	22.0737	25.7411	29.9546	24.5268	21.3368	32.318
			lower	14.6502	26.34	26.78	31.4627	28.1573	21.5166	32.9901		18.3747	23.21	26.1667	27.9326	24.1388	24.0281	32.4987
			July
				YY	CC	LN	NJ	KX	BY	JZ
			upper	21.3627	20.687	30.9195	38.2693	30.9813	27.5288	45.4698
			middle	20.2318	22.8018	30.7279	36.4355	29.5841	26.3532	42.5249
			lower	20.9378	24.82	30.67	31.9702	27.7839	28.7605	41.5952
			October
				YY	CC	LN	NJ	KX	BY	JZ
			upper	18.6528	16.4458	19.3437	20.8987	14.029	21.0189	23.6152
			middle	19.4935	17.604	20.6043	21.3541	15.7147	18.4652	22.2983
			lower	19.536	18.47	21.05	20.3649	16.4753	21.8071	22.9109
