# Supplementary material for: Seasonal and spatial variations in eutrophication and water quality of Lake Aha, Guiyang city, China
Source: PLoS One. 2025 May 7;20(5):e0321562. doi: 10.1371/journal.pone.0321562 (PMC12058025; doi:10.1371/journal.pone.0321562)
Supplement: S3 File — (ZIP) [file pone.0321562.s004.zip › supporting information/process data/WQI/WQI时间分析—All.xlsx]

## Sheet: 游鱼河
月份	TOC	浊度	PH	氨态氮m	高锰酸盐	溶解氧	透明度	叶绿素a	TN	TP	WQIi和	WQI/n	WQI
四月	0.575557	0.736596	0.40626	1.2	0.24	0.33	0.8	0.276273	2.2	0.15	6.91469	0.691469	69
七月	0.59637	0.856476	0.57276	0.07	0.2	0.6	0.52	0.469603	2.66	0.2	6.74521	0.674521	67
十月	0.586513	0.380286	0.24642	0.11	0.29	0.42	1	0.265688	1.98	0.3	5.57891	0.557891	56

## Sheet: 蔡冲沟
月份	TOC	浊度	PH	氨态氮m	高锰酸盐	溶解氧	透明度	叶绿素a	TN	TP	WQIi和	WQI/n	WQI
四月	0.69405	1.012	0.5	1.367	0.260417	0.830676	0.6	0.32085	4.783	0.42462	10.7926	1.07926	108
七月	0.67345	1.036	0.575	0.117	0.204167	0.560106	0.68	0.279	2.87125	0.510503	7.50648	0.750648	75
十月	0.7043	0.42	0.175	0.043	0.316667	0.590097	1	0.194304	2.032	0.166972	5.64234	0.564234	56

## Sheet: 烂泥河
月份	TOC	浊度	PH	氨态氮m	高锰酸盐	溶解氧	透明度	叶绿素a	TN	TP	WQIi和	WQI/n	WQI
四月	0.7412	1.38	0.4325	1.282	0.269988	0.459884	0.4	0.6975	2.352	0.42462	8.43969	0.843969	105
七月	0.74215	1.003	0.7075	0.3195	0.213889	1.52691	0.28	1.0044	2.93775	0.939916	9.67501	0.967501	97
十月	0.70645	0.306	0.1875	0.055	0.326087	0.819827	1	0.214232	1.9455	0.400082	5.96068	0.596068	60

## Sheet: 南郊
月份	TOC	浊度	PH	氨态氮	高锰酸盐	溶解氧	透明度	叶绿素a	TN	TP	WQIi和	WQI/n	WQI
四月	0.746988	1.16483	0.764235	1.45022	0.328389	1.64023	0.28	1.39951	2.42609	0.857265	11.0578	1.10578	111
七月	0.631967	0.75591	0.6327	0.152514	0.3256	0.466406	0.26	1.29722	3.50632	1.58449	9.61313	0.961313	96
十月	0.721278	0.37962	0.34299	0.04995	0.330587	0.956264	1	0.069743	2.50042	1.24131	7.59216	0.759216	76

## Sheet: 库心
月份	TOC	浊度	PH	氨态氮	高锰酸盐	溶解氧	透明度	叶绿素a	TN	TP	WQIi和	WQI/n	WQI
四月	0.713196	1.31668	0.727605	1.51548	0.25875	1.37215	0.4	0.995	2.14512	0.620302	10.0643	1.00643	101
七月	0.678621	0.719946	0.71262	0.107559	0.2183	0.50661	0.34	0.89736	3.19968	0.775554	8.15625	0.815625	82
十月	0.763536	0.331668	0.35298	0.043623	0.298735	0.961053	1.2	0.0929907	1.93197	0.285286	6.26184	0.626184	63

## Sheet: 白岩河入湖口
月份	TOC	浊度	PH	氨态氮	高锰酸盐	溶解氧	透明度	叶绿素a	TN	TP	WQIi和	WQI/n	WQI
四月	0.71445	1.4006	0.687645	0.925407	0.281473	1.3543	0.4	0.976402	2.25577	0.800067	9.79611	0.979611	98
七月	0.671861	0.697968	0.81918	0.099234	0.228475	0.58944	0.36	0.576542	3.0162	0.718356	7.77725	0.777725	78
十月	0.594039	0.518814	0.357975	0.039294	0.333965	0.959256	0.8	0.235798	1.9833	0.334313	6.15676	0.615676	62

## Sheet: 金钟河入湖口
月份	TOC	浊度	PH	氨态氮	高锰酸盐	溶解氧	透明度	叶绿素a	TN	TP	WQIi和	WQI/n	WQI
四月	0.906048	1.77556	0.790875	1.89244	0.444762	1.78232	0.2	2.60374	3.85645	2.94907	17.2013	1.72013	172
七月	0.927438	1.30003	0.661005	0.721944	0.52725	0.122416	0.2	1.93421	5.03416	3.55373	14.9822	1.49822	150
十月	0.642324	0.480852	0.347985	0.043623	0.361474	0.959256	1	0.156092	2.21111	1.1024	7.30512	0.730512	73
