# Supplementary material for: Seasonal and spatial variations in eutrophication and water quality of Lake Aha, Guiyang city, China
Source: PLoS One. 2025 May 7;20(5):e0321562. doi: 10.1371/journal.pone.0321562 (PMC12058025; doi:10.1371/journal.pone.0321562)
Supplement: S3 File — (ZIP) [file pone.0321562.s004.zip › supporting information/process data/WQI/WQI空间分析—All.xlsx]

## Sheet: 游鱼河
四月
距离	TOC	浊度	叶绿素a	氨态氮	高锰酸盐	DO	SD	TN	TP	PH	WQIi和	WQIi/n	WQI/n*100
上层	0.5291	0.74	0.174	1.396	0.24	0.09	1	2.12	0.2	0.15	6.6391	0.66391	66	64.6667
中层	0.7375	0.796	0.5301	0.868	0.25	0.3	1	2.29	0.13	0.3	7.2016	0.72016	72	67.6667
下层	0.4618	0.676	0.12555	1.332	0.24	0.6	1	2.2	0.13	0.3	7.06535	0.706535	71	65.6667
七月
距离	TOC	浊度	叶绿素a	氨态氮	高锰酸盐	DO	SD	TN	TP	PH	WQIi和	WQIi/n	WQI/n*100
上层	0.4731	0.726	0.54405	0.08	0.21	1.26	1	2.6	0.18	0.8	7.87315	0.787315	79
中层	0.8471	0.976	0.46035	0.08	0.21	0.34	1	2.97	0.13	0.45	7.46345	0.746345	75
下层	0.4707	0.87	0.40455	0.06	0.18	0.21	1	2.4	0.3	0.47	6.36525	0.636525	64
十月
距离	TOC	浊度	叶绿素a	氨态氮	高锰酸盐	DO	SD	TN	TP	PH	WQIi和	WQIi/n	WQI/n*100
上层	0.5818	0.37	0.259071	0.02	0.278261	0.0756364	1	1.924	0.277393	0.145	4.93116	0.493116	49
中层	0.5108	0.404	0.288964	0.125	0.288406	0.448337	1	1.9825	0.301931	0.3	5.64994	0.564994	56
下层	0.6687	0.368	0.249107	0.181	0.297101	0.746286	1	2.042	0.326468	0.295	6.17366	0.617366	62

## Sheet: 蔡冲沟
四月
距离	TOC	浊度	叶绿素a	氨态氮	高锰酸盐	DO	SD	TN	TP	PH	WQIi和	WQIi/n	WQI/n*100
上层	0.7822	1.134	0.3069	1.331	0.228804	0.74478	1	5.067	0.351006	0.5	11.4457	1.14457	114	82
中层	0.6059	0.89	0.3348	1.403	0.292029	0.916571	1	4.499	0.498234	0.5	10.9395	1.09395	109	82
七月
距离	TOC	浊度	叶绿素a	氨态氮	高锰酸盐	DO	SD	TN	TP	PH	WQIi和	WQIi/n	WQI/n*100
上层	0.6849	0.804	0.26505	0.12	0.175	0.743892	1	2.8795	0.473696	0.575	7.72104	0.772104	77
中层	0.662	1.268	0.29295	0.114	0.233333	0.37632	1	2.863	0.54731	0.575	7.93191	0.793191	79
十月
距离	TOC	浊度	叶绿素a	氨态氮	高锰酸盐	DO	SD	TN	TP	PH	WQIi和	WQIi/n	WQI/n*100
上层	0.6951	0.358	0.199286	0.039	0.282609	0.633793	1	2.097	0.154703	0.05	5.50949	0.550949	55
中层	0.7135	0.482	0.189321	0.047	0.350725	0.5464	1	1.967	0.179241	0.3	5.77519	0.577519	58

## Sheet: 烂泥河
四月
距离	TOC	浊度	叶绿素a	氨态氮	高锰酸盐	DO	SD	TN	TP	PH	WQIi和	WQIi/n	WQI/n*100
上层	0.7121	1.212	0.82305	1.03	0.274155	0.338373	1	2.2105	0.449158	0.465	8.51434	0.851434	85	82.6667
中层	0.7703	1.548	0.57195	1.534	0.265821	0.581395	1	2.4935	0.400082	0.4	9.56505	0.956505	96	86.6667
七月
距离	TOC	浊度	叶绿素a	氨态氮	高锰酸盐	DO	SD	TN	TP	PH	WQIi和	WQIi/n	WQI/n*100
上层	0.7065	1.054	0.96255	0.328	0.222222	1.71782	1	2.8855	0.964454	0.705	10.546	1.0546	105
中层	0.7778	0.952	1.04625	0.311	0.205556	1.336	1	2.99	0.915378	0.71	10.244	1.0244	102
十月
距离	TOC	浊度	叶绿素a	氨态氮	高锰酸盐	DO	SD	TN	TP	PH	WQIi和	WQIi/n	WQI/n*100
上层	0.7821	0.302	0.20925	0.05	0.326087	0.76543	1	1.948	0.326468	0.05	5.75934	0.575934	58
中层	0.6308	0.31	0.219214	0.06	0.326087	0.874223	1	1.943	0.473696	0.325	6.16202	0.616202	62

## Sheet: 南郊
四月
距离	TOC	浊度	叶绿素a	氨态氮	高锰酸盐	DO	SD	TN	TP	PH	WQIi和	WQIi/n	WQI/n*100
上层	0.8866	1.372	1.91115	1.609	0.379348	2.33735	1	2.3835	1.01353	0.815	13.7075	1.37075	137	107.333
中层	0.7368	1.09	1.116	1.978	0.322041	1.51408	1	2.5425	0.768151	0.73	11.7976	1.17976	118	97.3333
下层	0.6402	1.036	1.1718	0.768	0.283877	1.07418	1	2.353	0.792689	0.75	9.86975	0.986975	99	85.3333
七月
距离	TOC	浊度	叶绿素a	氨态氮	高锰酸盐	DO	SD	TN	TP	PH	WQIi和	WQIi/n	WQI/n*100
上层	0.7226	0.856	1.85535	0.138	0.416667	0.607314	0.26	3.485	1.60244	0.8	10.7434	1.07434	107
中层	0.5722	0.88	1.46475	0.213	0.319444	0.184	0.26	3.295	1.7742	0.6	9.5626	0.95626	96
下层	0.603	0.534	0.57195	0.107	0.241667	0.609305	0.26	3.74	1.3816	0.5	8.54852	0.854852	85
十月
距离	TOC	浊度	叶绿素a	氨态氮	高锰酸盐	DO	SD	TN	TP	PH	WQIi和	WQIi/n	WQI/n*100
上层	0.6269	0.364	0.0498214	0.074	0.342029	0.936571	1	2.685	1.43067	0.34	7.849	0.7849	78
中层	0.785	0.396	0.06975	0.025	0.324638	0.957351	1	2.3795	1.47975	0.345	7.76199	0.776199	78
下层	0.7541	0.38	0.0896786	0.051	0.326087	0.977743	1	2.4375	0.817226	0.345	7.17833	0.717833	72

## Sheet: 库心
四月
距离	TOC	浊度	叶绿素a	氨态氮	高锰酸盐	DO	SD	TN	TP	PH	WQIi和	WQIi/n	WQI/n*100
上层	0.7598	1.276	1.12995	1.627	0.265519	1.52804	1.2	2.1845	0.498234	0.75	11.219	1.1219	112	89.6667
中层	0.7166	1.408	1.0323	1.601	0.242814	1.62914	1.2	2.146	0.669999	0.735	11.3809	1.13809	114	91
下层	0.6848	1.27	0.82305	1.323	0.267995	0.96338	1.2	2.1055	0.694537	0.7	10.0323	1.00323	100	80.6667
七月
距离	TOC	浊度	叶绿素a	氨态氮	高锰酸盐	DO	SD	TN	TP	PH	WQIi和	WQIi/n	WQI/n*100
上层	0.738	0.884	1.01835	0.081	0.252778	0.547393	1.2	3.085	0.89084	0.785	9.48236	0.948236	95
中层	0.7159	0.708	1.07415	0.152	0.197222	0.825	1.2	3.201	0.768151	0.705	9.54642	0.954642	95
下层	0.584	0.57	0.59985	0.09	0.205556	0.148958	1.2	3.314	0.669999	0.65	8.03236	0.803236	80
十月
距离	TOC	浊度	叶绿素a	氨态氮	高锰酸盐	DO	SD	TN	TP	PH	WQIi和	WQIi/n	WQI/n*100
上层	0.796	0.34	0.0797143	0.089	0.278261	0.933228	1.2	1.945	0.228317	0.285	6.17452	0.617452	62
中层	0.8446	0.356	0.109607	0.038	0.288406	0.909431	1.2	1.938	0.277393	0.45	6.41144	0.641144	64
下层	0.6523	0.3	0.0896786	0.004	0.330435	1.04339	1.2	1.9135	0.351006	0.325	6.20931	0.620931	62

## Sheet: 白岩河入湖口
四月
距离	TOC	浊度	叶绿素a	氨态氮	高锰酸盐	DO	SD	TN	TP	PH	WQIi和	WQIi/n	WQI/n*100
上层	0.8343	1.276	1.24155	1.683	0.278925	1.92471	0.4	2.3095	1.03807	0.74	11.726	1.1726	117	82
中层	0.7176	1.344	0.87885	0.442	0.248732	1.29859	0.4	2.305	0.522772	0.675	8.83255	0.883255	88	69.3333
下层	0.6131	1.586	0.8091	0.654	0.316848	0.843662	0.4	2.1535	0.841764	0.65	8.86797	0.886797	89	69.6667
七月
距离	TOC	浊度	叶绿素a	氨态氮	高锰酸盐	DO	SD	TN	TP	PH	WQIi和	WQIi/n	WQI/n*100
上层	0.5294	0.772	0.6975	0.06	0.236111	1.60229	0.36	2.645	0.571847	0.845	8.31914	0.831914	83
中层	0.767	1.02	0.68355	0.111	0.158333	0.0357143	0.36	3.0775	0.645461	0.855	7.71356	0.771356	77
下层	0.7212	0.304	0.34875	0.127	0.291667	0.132089	0.36	3.327	0.939916	0.76	7.31162	0.731162	73
十月
距离	TOC	浊度	叶绿素a	氨态氮	高锰酸盐	DO	SD	TN	TP	PH	WQIi和	WQIi/n	WQI/n*100
上层	0.6374	0.566	0.219214	0.054	0.321739	0.584314	0.8	0.651601	0.42462	0.34	4.59889	0.459889	46
中层	0.5635	0.462	0.239143	0.047	0.33913	0.717996	0.8	0.654934	0.154703	0.325	4.30341	0.430341	43
下层	0.583	0.53	0.249107	0.017	0.342029	0.71435	0.8	0.676766	0.42462	0.41	4.74687	0.474687	47

## Sheet: 金钟河入湖口
四月
距离	TOC	浊度	叶绿素a	氨态氮	高锰酸盐	DO	SD	TN	TP	PH	WQIi和	WQIi/n	WQI/n*100
上层	0.9147	1.84	2.99925	1.83	0.50785	2.34723	0.2	3.7345	3.49186	0.82	18.6854	1.86854	187	135.667
中层	0.9212	1.604	2.4273	2.098	0.385628	1.70545	0.2	3.853	2.58396	0.77	16.5485	1.65485	165	125.333
下层	0.9097	1.888	2.38545	1.755	0.440942	1.29964	0.2	3.983	2.78026	0.785	16.427	1.6427	164	133.667
七月
距离	TOC	浊度	叶绿素a	氨态氮	高锰酸盐	DO	SD	TN	TP	PH	WQIi和	WQIi/n	WQI/n*100
上层	0.8881	1.17	3.2922	0.199	0.638889	0.164337	0.2	4.0915	3.12379	0.735	14.5028	1.45028	145
中层	0.8761	1.198	1.953	0.472	0.427778	0.2	0.2	4.818	3.14833	0.75	14.0432	1.40432	140
下层	1.0209	1.536	0.558	1.497	0.516667	0.00327869	0.2	6.1945	4.39976	0.5	16.4261	1.64261	164
十月
距离	TOC	浊度	叶绿素a	氨态氮	高锰酸盐	DO	SD	TN	TP	PH	WQIi和	WQIi/n	WQI/n*100
上层	0.565	0.488	0.119571	0.022	0.376812	0.790372	1	2.2795	1.52883	0.355	7.52508	0.752508	75
中层	0.6309	0.46	0.159429	0.078	0.343478	0.977064	1	2.2435	0.89084	0.335	7.11821	0.711821	71
下层	0.733	0.496	0.189321	0.031	0.365217	1.11321	1	2.111	0.89084	0.355	7.28459	0.728459	73
