# Supplementary material for: Seasonal and spatial variations in eutrophication and water quality of Lake Aha, Guiyang city, China
Source: PLoS One. 2025 May 7;20(5):e0321562. doi: 10.1371/journal.pone.0321562 (PMC12058025; doi:10.1371/journal.pone.0321562)
Supplement: S3 File — (ZIP) [file pone.0321562.s004.zip › supporting information/process data/WQI/WQI采样点时间排序.xlsx]

## Sheet: 四月
		WQI
金钟河入湖口	1	172
南郊	2	111
蔡冲沟	3	108
烂泥河	4	105
白岩河入湖口	5	98
库心	6	80
游鱼河	7	69

## Sheet: 七月
		WQI
烂泥河	3	97
南郊	4	82
白岩河入湖口	6	78
蔡冲沟	2	75
库心	5	68
游鱼河	1	67
金钟河入湖口	7	62

## Sheet: 十月
		WQI
游鱼河	1	65
南郊	4	62
烂泥河	3	60
金钟河入湖口	7	56
库心	5	56
蔡冲沟	2	52
白岩河入湖口	6	51
