# Supplementary material for: Seasonal and spatial variations in eutrophication and water quality of Lake Aha, Guiyang city, China
Source: PLoS One. 2025 May 7;20(5):e0321562. doi: 10.1371/journal.pone.0321562 (PMC12058025; doi:10.1371/journal.pone.0321562)
Supplement: S3 File — (ZIP) [file pone.0321562.s004.zip › supporting information/process data/WQI/√TOC.xlsx]

## Sheet: 4月
43563
					空间			时间
现场测定					标准值5mg/L	*（1/3）	*（1/2）	*（1/3）或*（1/2）之和	实测值
			取样深度 m	TOC mg/L					平均值
1	游鱼河	上层	0.5	2.6455	0.5291	0.17619		0.575557	2.88067
		中层	5	3.6875	0.7375	0.245588
		下层	8	2.309	0.4618	0.153779
2	蔡冲沟	上层	0.5	3.911	0.7822		0.3911	0.69405	3.47025
		中层	3	3.0295	0.6059		0.30295
3	烂泥河	上层	0.5	3.5605	0.7121		0.35605	0.7412	3.706
		中层	2	3.8515	0.7703		0.38515
4	南郊	上层	0.5	4.433	0.8866	0.292578		0.746988	3.77267
		中层	5	3.684	0.7368	0.243144
		下层	10	3.201	0.6402	0.211266
5	库心	上层	0.5	3.799	0.7598	0.250734		0.713196	3.602
		中层	5	3.583	0.7166	0.236478
		下层	8	3.424	0.6848	0.225984
6	白岩河入湖口	上层	0.5	4.1715	0.8343	0.275319		0.71445	3.60833
		中层	5	3.588	0.7176	0.236808
		下层	8	3.0655	0.6131	0.202323
7	金钟河入湖口	上层	0.5	4.5735	0.9147	0.301851		0.906048	4.576
		中层	5	4.606	0.9212	0.303996
		下层	8	4.5485	0.9097	0.300201
				3.66692

## Sheet: 7月
	43670
现场测定				标准值5mg/L	*（1/3）	*（1/2）	*（1/3）或*（1/2）之和	实测值
			TOC mg/L					平均值
1	游鱼河	上层	2.3655	0.4731	0.157542		0.59637	2.98483
		中层	4.2355	0.8471	0.282084
		下层	2.3535	0.4707	0.156743
2	蔡冲沟	上层	3.4245	0.6849		0.34245	0.67345	3.36725
		中层	3.31	0.662		0.331
3	烂泥河	上层	3.5325	0.7065		0.35325	0.74215	3.71075
		中层	3.889	0.7778		0.3889
4	南郊	上层	3.613	0.7226	0.240626		0.631967	3.163
		中层	2.861	0.5722	0.190543
		下层	3.015	0.603	0.200799
5	库心	上层	3.69	0.738	0.245754		0.678621	3.3965
		中层	3.5795	0.7159	0.238395
		下层	2.92	0.584	0.194472
6	白岩河入湖口	上层	2.647	0.5294	0.17629		0.671861	3.36267
		中层	3.835	0.767	0.255411
		下层	3.606	0.7212	0.24016
7	金钟河入湖口	上层	4.4405	0.8881	0.295737		0.927438	4.64183
		中层	4.3805	0.8761	0.291741
		下层	5.1045	1.0209	0.33996

## Sheet: 10月
	43765
现场测定				标准值5mg/L	*（1/3）	*（1/2）	*（1/3）或*（1/2）之和	实测值
			TOC mg/L					平均值
1	游鱼河	上层	2.909	0.5818	0.193739		0.586513	2.9355
		中层	2.554	0.5108	0.170096
		下层	3.3435	0.6687	0.222677
2	蔡冲沟	上层	3.4755	0.6951		0.34755	0.7043	3.5215
		中层	3.5675	0.7135		0.35675
3	烂泥河	上层	3.9105	0.7821		0.39105	0.70645	3.53225
		中层	3.154	0.6308		0.3154
4	南郊	上层	3.1345	0.6269	0.208758		0.721278	3.61
		中层	3.925	0.785	0.261405
		下层	3.7705	0.7541	0.251115
5	库心	上层	3.98	0.796	0.265068		0.763536	3.8215
		中层	4.223	0.8446	0.281252
		下层	3.2615	0.6523	0.217216
6	白岩河入湖口	上层	3.187	0.6374	0.212254		0.594039	2.97317
		中层	2.8175	0.5635	0.187646
		下层	2.915	0.583	0.194139
7	金钟河入湖口	上层	2.825	0.565	0.188145		0.642324	3.21483
		中层	3.1545	0.6309	0.21009
		下层	3.665	0.733	0.244089
