# Supplementary material for: Seasonal and spatial variations in eutrophication and water quality of Lake Aha, Guiyang city, China
Source: PLoS One. 2025 May 7;20(5):e0321562. doi: 10.1371/journal.pone.0321562 (PMC12058025; doi:10.1371/journal.pone.0321562)
Supplement: S3 File — (ZIP) [file pone.0321562.s004.zip › supporting information/process data/WQI/√WQI(pH).xlsx]

## Sheet: 4月
43563
现场测定												实测值
			取样深度 m	实测值pHj	pHj-7.0	上限值pHsu	pHsu-7.0	WQIi=(pHj-7.0)/(pHsu-7.0)	*（1/3）	*（1/2）	*（1/3）或*（1/2）之和	平均值
1	游鱼河	上层	0.5	7.82	0.82	9	2	0.41	0.13653		0.40626	7.81333
		中层	5	7.85	0.85	9	2	0.425	0.141525
		下层	8	7.77	0.77	9	2	0.385	0.128205
2	蔡冲沟	上层	0.5	8	1	9	2	0.5		0.25	0.5	8
		中层	3	8	1	9	2	0.5		0.25
3	烂泥河	上层	0.5	7.93	0.93	9	2	0.465		0.2325	0.4325	7.865
		中层	2	7.8	0.8	9	2	0.4		0.2
4	南郊	上层	0.5	8.63	1.63	9	2	0.815	0.271395		0.764235	8.53
		中层	5	8.46	1.46	9	2	0.73	0.24309
		下层	10	8.5	1.5	9	2	0.75	0.24975
5	库心	上层	0.5	8.5	1.5	9	2	0.75	0.24975		0.727605	8.45667
		中层	5	8.47	1.47	9	2	0.735	0.244755
		下层	8	8.4	1.4	9	2	0.7	0.2331
6	白岩河入湖口	上层	0.5	8.48	1.48	9	2	0.74	0.24642		0.687645	8.37667
		中层	5	8.35	1.35	9	2	0.675	0.224775
		下层	8	8.3	1.3	9	2	0.65	0.21645
7	金钟河入湖口	上层	0.5	8.64	1.64	9	2	0.82	0.27306		0.790875	8.58333
		中层	5	8.54	1.54	9	2	0.77	0.25641
		下层	8	8.57	1.57	9	2	0.785	0.261405

## Sheet: 7月
	43670
现场测定												实测值
			取样深度 m	实测值pHj	pHj-7.0	上限值pHsu	pHsu-7.0	WQIi=(pHj-7.0)/(pHsu-7.0)	*（1/3）	*（1/2）	*（1/3）或*（1/2）之和	平均值
1	游鱼河	上层	0.5	8.6	1.6	9	2	0.8	0.2664		0.57276	8.14667
		中层	5	7.9	0.9	9	2	0.45	0.14985
		下层	8	7.94	0.94	9	2	0.47	0.15651
2	蔡冲沟	上层	0.5	8.15	1.15	9	2	0.575		0.2875	0.575	8.15
		中层	3	8.15	1.15	9	2	0.575		0.2875
3	烂泥河	上层	0.5	8.41	1.41	9	2	0.705		0.3525	0.7075	8.415
		中层	2	8.42	1.42	9	2	0.71		0.355
4	南郊	上层	0.5	8.6	1.6	9	2	0.8	0.2664		0.6327	8.26667
		中层	5	8.2	1.2	9	2	0.6	0.1998
		下层	10	8	1	9	2	0.5	0.1665
5	库心	上层	0.5	8.57	1.57	9	2	0.785	0.261405		0.71262	8.42667
		中层	5	8.41	1.41	9	2	0.705	0.234765
		下层	8	8.3	1.3	9	2	0.65	0.21645
6	白岩河入湖口	上层	0.5	8.69	1.69	9	2	0.845	0.281385		0.81918	8.64
		中层	3	8.71	1.71	9	2	0.855	0.284715
		下层	4.5	8.52	1.52	9	2	0.76	0.25308
7	金钟河入湖口	上层	0.5	8.47	1.47	9	2	0.735	0.244755		0.661005	8.32333
		中层	5	8.5	1.5	9	2	0.75	0.24975
		下层	8	8	1	9	2	0.5	0.1665

## Sheet: 10月
	43765
现场测定												实测值
			取样深度 m	实测值pHj	pHj-7.0	上限值pHsu	pHsu-7.0	WQIi=(pHj-7.0)/(pHsu-7.0)	*（1/3）	*（1/2）	*（1/3）或*（1/2）之和	平均值
1	游鱼河	上层	0.5	7.29	0.29	9	2	0.145	0.048285		0.24642	7.49333
		中层	3	7.6	0.6	9	2	0.3	0.0999
		下层	5	7.59	0.59	9	2	0.295	0.098235
2	蔡冲沟	上层	0.5	7.1	0.1	9	2	0.05		0.025	0.175	7.35
		中层	4	7.6	0.6	9	2	0.3		0.15
3	烂泥河	上层	0.5	7.1	0.1	9	2	0.05		0.025	0.1875	7.375
		中层	5	7.65	0.65	9	2	0.325		0.1625
4	南郊	上层	0.5	7.68	0.68	9	2	0.34	0.11322		0.34299	7.68667
		中层	3	7.69	0.69	9	2	0.345	0.114885
		下层	4	7.69	0.69	9	2	0.345	0.114885
5	库心	上层	0.5	7.57	0.57	9	2	0.285	0.094905		0.35298	7.70667
		中层	3	7.9	0.9	9	2	0.45	0.14985
		下层	5	7.65	0.65	9	2	0.325	0.108225
6	白岩河入湖口	上层	0.5	7.68	0.68	9	2	0.34	0.11322		0.357975	7.71667
		中层	3	7.65	0.65	9	2	0.325	0.108225
		下层	5	7.82	0.82	9	2	0.41	0.13653
7	金钟河入湖口	上层	0.5	7.71	0.71	9	2	0.355	0.118215		0.347985	7.69667
		中层	3	7.67	0.67	9	2	0.335	0.111555
		下层	4	7.71	0.71	9	2	0.355	0.118215
