# Supplementary material for: Seasonal and spatial variations in eutrophication and water quality of Lake Aha, Guiyang city, China
Source: PLoS One. 2025 May 7;20(5):e0321562. doi: 10.1371/journal.pone.0321562 (PMC12058025; doi:10.1371/journal.pone.0321562)
Supplement: S3 File — (ZIP) [file pone.0321562.s004.zip › supporting information/process data/WQI/√WQI(叶绿素a).xlsx]

## Sheet: 4月
44659
现场测定						标准值：0.04mg/L				实测值
			取样深度 m	叶绿素a浓度 ug/L	叶绿素a浓度 mg/L	WQI	*（1/3）	*（1/2）	*（1/3）或*（1/2）之和	平均值
1	游鱼河	上层	0.5	6.696	0.00696	0.174	0.057942		0.276273	0.011062
		中层	5	21.204	0.021204	0.5301	0.176523
		下层	8	5.022	0.005022	0.12555	0.0418082
2	蔡冲沟	上层	0.5	12.276	0.012276	0.3069		0.15345	0.32085	0.012834
		中层	3	13.392	0.013392	0.3348		0.1674
3	烂泥河	上层	0.5	32.922	0.032922	0.82305		0.411525	0.6975	0.0279
		中层	2	22.878	0.022878	0.57195		0.285975
4	南郊	上层	0.5	76.446	0.076446	1.91115	0.636986		1.39951	0.055986
		中层	5	44.64	0.04464	1.116	0.371963
		下层	10	46.872	0.046872	1.1718	0.390561
5	库心	上层	0.5	45.198	0.045198	1.12995	0.376612		0.995	0.039804
		中层	5	41.292	0.041292	1.0323	0.344066
		下层	8	32.922	0.032922	0.82305	0.274323
6	白岩河入湖口	上层	0.5	49.662	0.049662	1.24155	0.413809		0.976402	0.03906
		中层	5	35.154	0.035154	0.87885	0.292921
		下层	8	32.364	0.032364	0.8091	0.269673
7	金钟河入湖口	上层	0.5	119.97	0.11997	2.99925	0.99965		2.60374	0.10416
		中层	5	97.092	0.097092	2.4273	0.809019
		下层	8	95.418	0.095418	2.38545	0.79507

## Sheet: 7月
43670
现场测定						标准值：0.04mg/L				实测值
			取样深度 m	叶绿素a浓度 ug/L	mg/L	WQI	*（1/3）	*（1/2）	*（1/3）或*（1/2）之和	平均值
1	游鱼河	上层	0.5	21.762	0.021762	0.54405	0.181332		0.469603	0.018786
		中层	5	18.414	0.018414	0.46035	0.153435
		下层	8	16.182	0.016182	0.40455	0.134837
2	蔡冲沟	上层	0.5	10.602	0.010602	0.26505		0.132525	0.279	0.013392
		中层	3	11.718	0.011718	0.29295		0.146475
3	烂泥河	上层	0.5	38.502	0.038502	0.96255		0.481275	1.0044	0.02511
		中层	2	41.85	0.04185	1.04625		0.523125
4	南郊	上层	0.5	74.214	0.074214	1.85535	0.618388		1.29722	0.051894
		中层	5	58.59	0.05859	1.46475	0.488201
		下层	10	22.878	0.022878	0.57195	0.190631
5	库心	上层	0.5	40.734	0.040734	1.01835	0.339416		0.89736	0.035898
		中层	5	42.966	0.042966	1.07415	0.358014
		下层	8	23.994	0.023994	0.59985	0.19993
6	白岩河入湖口	上层	0.5	27.9	0.0279	0.6975	0.232477		0.576542	0.023064
		中层	3	27.342	0.027342	0.68355	0.227827
		下层	4.5	13.95	0.01395	0.34875	0.116238
7	金钟河入湖口	上层	0.5	131.688	0.131688	3.2922	1.09729		1.93421	0.077376
		中层	5	78.12	0.07812	1.953	0.650935
		下层	8	22.32	0.02232	0.558	0.185981

## Sheet: 10月
现场测定						标准值：0.04mg/L				实测值
			取样深度 m	叶绿素a浓度 ug/L	叶绿素a浓度 mg/L	WQI	*（1/3）	*（1/2）	*（1/3）或*（1/2）之和	平均值
1	游鱼河	上层	0.5	10.3629	0.0103629	0.259071	0.0863485		0.265688	0.0106286
		中层	3	11.5586	0.0115586	0.288964	0.0963118
		下层	5	9.96429	0.00996429	0.249107	0.0830274
2	蔡冲沟	上层	0.5	7.97143	0.00797143	0.199286		0.0996429	0.194304	0.00777214
		中层	4	7.57286	0.00757286	0.189321		0.0946607
3	烂泥河	上层	0.5	8.37	0.00837	0.20925		0.104625	0.214232	0.00856929
		中层	5	8.76857	0.00876857	0.219214		0.109607
4	南郊	上层	0.5	1.99286	0.00199286	0.0498214	0.0166055		0.069743	0.00279
		中层	3	2.79	0.00279	0.06975	0.0232477
		下层	4	3.58714	0.00358714	0.0896786	0.0298899
5	库心	上层	0.5	3.18857	0.00318857	0.0797143	0.0265688		0.0929907	0.00372
		中层	3	4.38429	0.00438429	0.109607	0.0365321
		下层	5	3.58714	0.00358714	0.0896786	0.0298899
6	白岩河入湖口	上层	0.5	8.76857	0.00876857	0.219214	0.0730641		0.235798	0.00943286
		中层	3	9.56571	0.00956571	0.239143	0.0797063
		下层	5	9.96429	0.00996429	0.249107	0.0830274
7	金钟河入湖口	上层	0.5	4.78286	0.00478286	0.119571	0.0398532		0.156092	0.00624429
		中层	3	6.37714	0.00637714	0.159429	0.0531375
		下层	4	7.57286	0.00757286	0.189321	0.0631008
