# Supplementary material for: Seasonal and spatial variations in eutrophication and water quality of Lake Aha, Guiyang city, China
Source: PLoS One. 2025 May 7;20(5):e0321562. doi: 10.1371/journal.pone.0321562 (PMC12058025; doi:10.1371/journal.pone.0321562)
Supplement: S3 File — (ZIP) [file pone.0321562.s004.zip › supporting information/process data/WQI/√WQI(总氮).xlsx]

## Sheet: 4月
43563
现场测定					标准值1				实测值
			取样深度 m	TNb mg/L	WQI	*（1/3）	*（1/2）	*（1/3）或*（1/2）之和	平均值
1	游鱼河	上层	0.5	2.1195	2.1195	0.706429		2.20345	2.20367
		中层	5	2.2895	2.2895	0.76309
		下层	8	2.202	2.202	0.733927
2	蔡冲沟	上层	0.5	5.067	5.067		2.5335	4.783	4.783
		中层	3	4.499	4.499		2.2495
3	烂泥河	上层	0.5	2.2105	2.2105		1.10525	2.352	2.352
		中层	2	2.4935	2.4935		1.24675
4	南郊	上层	0.5	2.3835	2.3835	0.794421		2.42609	2.42633
		中层	5	2.5425	2.5425	0.847415
		下层	10	2.353	2.353	0.784255
5	库心	上层	0.5	2.1845	2.1845	0.728094		2.14512	2.14533
		中层	5	2.146	2.146	0.715262
		下层	8	2.1055	2.1055	0.701763
6	白岩河入湖口	上层	0.5	2.3095	2.3095	0.769756		2.25577	2.256
		中层	5	2.305	2.305	0.768257
		下层	8	2.1535	2.1535	0.717762
7	金钟河入湖口	上层	0.5	3.7345	3.7345	1.24471		3.85645	3.85683
		中层	5	3.853	3.853	1.2842
		下层	8	3.983	3.983	1.32753

## Sheet: 7月
	43670
现场测定					标准值1				实测值
			取样深度 m	TNb mg/L	WQI	*（1/3）	*（1/2）	*（1/3）或*（1/2）之和	平均值
1	游鱼河	上层	0.5	2.603	2.603	0.86758		2.65623	2.6565
		中层	5	2.965	2.965	0.988234
		下层	8	2.4015	2.4015	0.80042
2	蔡冲沟	上层	0.5	2.8795	2.8795		1.43975	2.87125	2.87125
		中层	3	2.863	2.863		1.4315
3	烂泥河	上层	0.5	2.8855	2.8855		1.44275	2.93775	2.93775
		中层	2	2.99	2.99		1.495
4	南郊	上层	0.5	3.485	3.485	1.16155		3.50632	3.50667
		中层	5	3.295	3.295	1.09822
		下层	10	3.74	3.74	1.24654
5	库心	上层	0.5	3.085	3.085	1.02823		3.19968	3.2
		中层	5	3.201	3.201	1.06689
		下层	8	3.314	3.314	1.10456
6	白岩河入湖口	上层	0.5	2.645	2.645	0.881578		3.0162	3.0165
		中层	3	3.0775	3.0775	1.02573
		下层	4.5	3.327	3.327	1.10889
7	金钟河入湖口	上层	0.5	4.0915	4.0915	1.3637		5.03416	5.03467
		中层	5	4.818	4.818	1.60584
		下层	8	6.1945	6.1945	2.06463

## Sheet: 10月
	43765
现场测定					标准值：1				实测值
			取样深度 m	TNb mg/L	WQI	*（1/3）	*（1/2）	*（1/3）或*（1/2）之和	平均值
1	游鱼河	上层	0.5	1.924	1.924	0.641269		1.98264	1.98283
		中层	3	1.9825	1.9825	0.660767
		下层	5	2.042	2.042	0.680599
2	蔡冲沟	上层	0.5	2.097	2.097		1.0485	2.032	2.032
		中层	4	1.967	1.967		0.9835
3	烂泥河	上层	0.5	1.948	1.948		0.974	1.9455	1.9455
		中层	5	1.943	1.943		0.9715
4	南郊	上层	0.5	2.685	2.685	0.89491		2.50042	2.50067
		中层	3	2.3795	2.3795	0.793087
		下层	4	2.4375	2.4375	0.812419
5	库心	上层	0.5	1.945	1.945	0.648269		1.93197	1.93217
		中层	3	1.938	1.938	0.645935
		下层	5	1.9135	1.9135	0.63777
6	白岩河入湖口	上层	0.5	1.955	1.955	0.651601		1.9833	1.9835
		中层	3	1.965	1.965	0.654934
		下层	5	2.0305	2.0305	0.676766
7	金钟河入湖口	上层	0.5	2.2795	2.2795	0.759757		2.21111	2.21133
		中层	3	2.2435	2.2435	0.747759
		下层	4	2.111	2.111	0.703596
