# Supplementary material for: Seasonal and spatial variations in eutrophication and water quality of Lake Aha, Guiyang city, China
Source: PLoS One. 2025 May 7;20(5):e0321562. doi: 10.1371/journal.pone.0321562 (PMC12058025; doi:10.1371/journal.pone.0321562)
Supplement: S3 File — (ZIP) [file pone.0321562.s004.zip › supporting information/process data/WQI/√WQI(总磷).xlsx]

## Sheet: 4月
43563
现场测定					标准值=0.05				实测值
			取样深度 m	未滤TP mg/L	WQI（未过滤TP）	*（1/3）	*（1/2）	*（1/3）或*（1/2）之和	平均值
1	游鱼河	上层	0.5	0.010189	0.203779	0.0678584		0.154548	0.00773516
		中层	5	0.00650827	0.130165	0.043345
		下层	8	0.00650827	0.130165	0.043345
2	蔡冲沟	上层	0.5	0.0175503	0.351006		0.175503	0.42462	0.021231
		中层	3	0.0249117	0.498234		0.249117
3	烂泥河	上层	0.5	0.0224579	0.449158		0.224579	0.42462	0.021231
		中层	2	0.0200041	0.400082		0.200041
4	南郊	上层	0.5	0.0506765	1.01353	0.337505		0.857265	0.0429061
		中层	5	0.0384075	0.768151	0.255794
		下层	10	0.0396344	0.792689	0.263965
5	库心	上层	0.5	0.0249117	0.498234	0.165912		0.620302	0.0310462
		中层	5	0.0335	0.669999	0.22311
		下层	8	0.0347268	0.694537	0.231281
6	白岩河入湖口	上层	0.5	0.0519034	1.03807	0.345677		0.800067	0.0400434
		中层	5	0.0261386	0.522772	0.174083
		下层	8	0.0420882	0.841764	0.280308
7	金钟河入湖口	上层	0.5	0.174593	3.49186	1.16279		2.94907	0.147601
		中层	5	0.129198	2.58396	0.860457
		下层	8	0.139013	2.78026	0.925826

## Sheet: 7月
	43670
现场测定					标准值=0.05				实测值
			取样深度 m	未滤TP mg/L	WQI（未过滤TP）	*（1/3）	*（1/2）	*（1/3）或*（1/2）之和	平均值
1	游鱼河	上层	0.5	0.00896206	0.179241	0.0596873		0.203575	0.010189
		中层	5	0.00650827	0.130165	0.043345
		下层	8	0.0150965	0.301931	0.100543
2	蔡冲沟	上层	0.5	0.0236848	0.473696		0.236848	0.510503	0.0255251
		中层	3	0.0273655	0.54731		0.273655
3	烂泥河	上层	0.5	0.0482227	0.964454		0.482227	0.939916	0.0469958
		中层	2	0.0457689	0.915378		0.457689
4	南郊	上层	0.5	0.080122	1.60244	0.533612		1.58449	0.079304
		中层	5	0.0887102	1.7742	0.59081
		下层	10	0.0690799	1.3816	0.460072
5	库心	上层	0.5	0.044542	0.89084	0.29665		0.775554	0.0388165
		中层	5	0.0384075	0.768151	0.255794
		下层	8	0.0335	0.669999	0.22311
6	白岩河入湖口	上层	0.5	0.0285924	0.571847	0.190425		0.718356	0.0359537
		中层	3	0.0322731	0.645461	0.214939
		下层	4.5	0.0469958	0.939916	0.312992
7	金钟河入湖口	上层	0.5	0.156189	3.12379	1.04022		3.55373	0.177865
		中层	5	0.157416	3.14833	1.04839
		下层	8	0.219988	4.39976	1.46512

## Sheet: 10月
	43765
现场测定					标准值=0.05				实测值
			取样深度 m	未滤TP mg/L	WQI（未过滤TP）	*（1/3）	*（1/2）	*（1/3）或*（1/2）之和	平均值
1	游鱼河	上层	0.5	0.0138696	0.277393	0.0923718		0.301629	0.0150965
		中层	3	0.0150965	0.301931	0.100543
		下层	5	0.0163234	0.326468	0.108714
2	蔡冲沟	上层	0.5	0.00773516	0.154703		0.0773516	0.166972	0.00834861
		中层	4	0.00896206	0.179241		0.0896205
3	烂泥河	上层	0.5	0.0163234	0.326468		0.163234	0.400082	0.0200041
		中层	5	0.0236848	0.473696		0.236848
4	南郊	上层	0.5	0.0715337	1.43067	0.476414		1.24131	0.0621275
		中层	3	0.0739875	1.47975	0.492757
		下层	4	0.0408613	0.817226	0.272136
5	库心	上层	0.5	0.0114158	0.228317	0.0760295		0.285286	0.0142786
		中层	3	0.0138696	0.277393	0.0923718
		下层	5	0.0175503	0.351006	0.116885
6	白岩河入湖口	上层	0.5	0.021231	0.42462	0.141398		0.334313	0.0167324
		中层	3	0.00773516	0.154703	0.0515162
		下层	5	0.021231	0.42462	0.141398
7	金钟河入湖口	上层	0.5	0.0764413	1.52883	0.509099		1.1024	0.0551751
		中层	3	0.044542	0.89084	0.29665
		下层	4	0.044542	0.89084	0.29665
