# Supplementary material for: Seasonal and spatial variations in eutrophication and water quality of Lake Aha, Guiyang city, China
Source: PLoS One. 2025 May 7;20(5):e0321562. doi: 10.1371/journal.pone.0321562 (PMC12058025; doi:10.1371/journal.pone.0321562)
Supplement: S3 File — (ZIP) [file pone.0321562.s004.zip › supporting information/process data/WQI/√WQI(氨态氮).xlsx]

## Sheet: 4月
43563
现场测定					标准值：1				实测值
			取样深度 m	氨态氮mg/L	WQI=监测值/标准值	*（1/3）	*（1/2）	*（1/3）或*（1/2）之和	平均值
1	游鱼河	上层	0.5	1.396	1.396	0.464868		1.19747	1.19867
		中层	5	0.868	0.868	0.289044
		下层	8	1.332	1.332	0.443556
2	蔡冲沟	上层	0.5	1.331	1.331		0.6655	1.367	1.367
		中层	3	1.403	1.403		0.7015
3	烂泥河	上层	0.5	1.03	1.03		0.515	1.282	1.282
		中层	2	1.534	1.534		0.767
4	南郊	上层	0.5	1.609	1.609	0.535797		1.45022	1.45167
		中层	5	1.978	1.978	0.658674
		下层	10	0.768	0.768	0.255744
5	库心	上层	0.5	1.627	1.627	0.541791		1.51548	1.517
		中层	5	1.601	1.601	0.533133
		下层	8	1.323	1.323	0.440559
6	白岩河入湖口	上层	0.5	1.683	1.683	0.560439		0.925407	0.926333
		中层	5	0.442	0.442	0.147186
		下层	8	0.654	0.654	0.217782
7	金钟河入湖口	上层	0.5	1.83	1.83	0.60939		1.89244	1.89433
		中层	5	2.098	2.098	0.698634
		下层	8	1.755	1.755	0.584415

## Sheet: 7月
	43670
现场测定					标准值：1				实测值
			取样深度 m	氨态氮mg/L	监测值/标准值	*（1/3）	*（1/2）	*（1/3）或*（1/2）之和	平均值
1	游鱼河	上层	0.5	0.082	0.082	0.027306		0.074259	0.0743333
		中层	5	0.082	0.082	0.027306
		下层	8	0.059	0.059	0.019647
2	蔡冲沟	上层	0.5	0.12	0.12		0.06	0.117	0.117
		中层	3	0.114	0.114		0.057
3	烂泥河	上层	0.5	0.328	0.328		0.164	0.3195	0.3195
		中层	2	0.311	0.311		0.1555
4	南郊	上层	0.5	0.138	0.138	0.045954		0.152514	0.152667
		中层	5	0.213	0.213	0.070929
		下层	10	0.107	0.107	0.035631
5	库心	上层	0.5	0.081	0.081	0.026973		0.107559	0.107667
		中层	5	0.152	0.152	0.050616
		下层	8	0.09	0.09	0.02997
6	白岩河入湖口	上层	0.5	0.06	0.06	0.01998		0.099234	0.0993333
		中层	3	0.111	0.111	0.036963
		下层	4.5	0.127	0.127	0.042291
7	金钟河入湖口	上层	0.5	0.199	0.199	0.066267		0.721944	0.722667
		中层	5	0.472	0.472	0.157176
		下层	8	1.497	1.497	0.498501

## Sheet: 10月
	43765
现场测定					标准值：1				实测值
			取样深度 m	氨态氮mg/L	监测值/标准值	*（1/3）	*（1/2）	*（1/3）或*（1/2）之和	平均值
1	游鱼河	上层	0.5	0.02	0.02	0.00666		0.108558	0.108667
		中层	3	0.125	0.125	0.041625
		下层	5	0.181	0.181	0.060273
2	蔡冲沟	上层	0.5	0.039	0.039		0.0195	0.043	0.043
		中层	4	0.047	0.047		0.0235
3	烂泥河	上层	0.5	0.05	0.05		0.025	0.055	0.055
		中层	5	0.06	0.06		0.03
4	南郊	上层	0.5	0.074	0.074	0.024642		0.04995	0.05
		中层	3	0.025	0.025	0.008325
		下层	4	0.051	0.051	0.016983
5	库心	上层	0.5	0.089	0.089	0.029637		0.043623	0.0436667
		中层	3	0.038	0.038	0.012654
		下层	5	0.004	0.004	0.001332
6	白岩河入湖口	上层	0.5	0.054	0.054	0.017982		0.039294	0.0393333
		中层	3	0.047	0.047	0.015651
		下层	5	0.017	0.017	0.005661
7	金钟河入湖口	上层	0.5	0.022	0.022	0.007326		0.043623	0.0436667
		中层	3	0.078	0.078	0.025974
		下层	4	0.031	0.031	0.010323
