# Supplementary material for: Seasonal and spatial variations in eutrophication and water quality of Lake Aha, Guiyang city, China
Source: PLoS One. 2025 May 7;20(5):e0321562. doi: 10.1371/journal.pone.0321562 (PMC12058025; doi:10.1371/journal.pone.0321562)
Supplement: S3 File — (ZIP) [file pone.0321562.s004.zip › supporting information/process data/WQI/√WQI(透明度).xlsx]

## Sheet: 4月
43563
现场测定					标准值2.5
			取样深度 m	透明度 m	检测值/标准值
1	游鱼河	上层	0.5	2	0.8
		中层	5
		下层	8
2	蔡冲沟	上层	0.5	1.5	0.6
		中层	3
3	烂泥河	上层	0.5	1	0.4
		中层	2
4	南郊	上层	0.5	0.7	0.28
		中层	5
		下层	10
5	库心	上层	0.5	1	0.4
		中层	5
		下层	8
6	白岩河入湖口	上层	0.5	1	0.4
		中层	5
		下层	8
7	金钟河入湖口	上层	0.5	0.5	0.2
		中层	5
		下层	8

## Sheet: 7月
	43670
现场测定（标准值取三类2.5）					标准值：2.5
			取样深度 m	透明度 m	检测值/标准值
1	游鱼河	上层	0.5	1.3	0.52
		中层	5
		下层	8
2	蔡冲沟	上层	0.5	1.7	0.68
		中层	3
3	烂泥河	上层	0.5	0.7	0.28
		中层	2
4	南郊	上层	0.5	0.65	0.26
		中层	5
		下层	10
5	库心	上层	0.5	0.85	0.34
		中层	5
		下层	8
6	白岩河入湖口	上层	0.5	0.9	0.36
		中层	3
		下层	4.5
7	金钟河入湖口	上层	0.5	0.5	0.2
		中层	5
		下层	8

## Sheet: 10月
	43765
现场测定（限值取三类2.5）					标准值：2.5
			取样深度 m	透明度 m	检测值/标准值
1	游鱼河	上层	0.5	2.5	1
		中层	3
		下层	5
2	蔡冲沟	上层	0.5	2.5	1
		中层	4
3	烂泥河	上层	0.5	2.5	1
		中层	5
4	南郊	上层	0.5	2.5	1
		中层	3
		下层	4
5	库心	上层	0.5	3	1.2
		中层	3
		下层	5
6	白岩河入湖口	上层	0.5	2	0.8
		中层	3
		下层	5
7	金钟河入湖口	上层	0.5	2.5	1
		中层	3
		下层	4
