# Supplementary material for: Seasonal and spatial variations in eutrophication and water quality of Lake Aha, Guiyang city, China
Source: PLoS One. 2025 May 7;20(5):e0321562. doi: 10.1371/journal.pone.0321562 (PMC12058025; doi:10.1371/journal.pone.0321562)
Supplement: S3 File — (ZIP) [file pone.0321562.s004.zip › supporting information/process data/WQI/√WQI(高锰酸盐指数).xlsx]

## Sheet: 4月
43563
现场测定				标准值：6					实测值
			取样深度 m	高锰酸盐指数	WQI	*（1/3）	*（1/2）	*（1/3）或*（1/2）之和	平均值
1	游鱼河	上层	0.5	1.46812	0.244686	0.0815538		0.243011	1.45821
		中层	5	1.49022	0.24837	0.0827816
		下层	8	1.4163	0.236051	0.0786757
2	蔡冲沟	上层	0.5	1.37283	0.228804		0.114402	0.260417	1.5625
		中层	3	1.75217	0.292029		0.146014
3	烂泥河	上层	0.5	1.64493	0.274155		0.137077	0.269988	1.61993
		中层	2	1.59493	0.265821		0.132911
4	南郊	上层	0.5	2.27609	0.379348	0.126437		0.328389	1.97053
		中层	5	1.93225	0.322041	0.107336
		下层	10	1.70326	0.283877	0.0946161
5	库心	上层	0.5	1.59312	0.265519	0.0884976		0.25875	1.55266
		中层	5	1.45688	0.242814	0.0809299
		下层	8	1.60797	0.267995	0.0893228
6	白岩河入湖口	上层	0.5	1.67355	0.278925	0.0929657		0.281473	1.68901
		中层	5	1.49239	0.248732	0.0829023
		下层	8	1.90109	0.316848	0.105605
7	金钟河入湖口	上层	0.5	3.0471	0.50785	0.169266		0.444762	2.66884
		中层	5	2.31377	0.385628	0.12853
		下层	8	2.64565	0.440942	0.146966

## Sheet: 7月
	43670
现场测定					标准值：6				实测值
			取样深度 m	高锰酸盐指数	WQI	*（1/3）	*（1/2）	*（1/3）或*（1/2）之和	平均值
1	游鱼河	上层	0.5	1.26667	0.211111	0.0703		0.19795	1.18889
		中层	5	1.25	0.208333	0.069375
		下层	8	1.05	0.175	0.058275
2	蔡冲沟	上层	0.5	1.05	0.175		0.0875	0.204167	1.225
		中层	3	1.4	0.233333		0.116667
3	烂泥河	上层	0.5	1.33333	0.222222		0.111111	0.213889	1.28333
		中层	2	1.23333	0.205556		0.102778
4	南郊	上层	0.5	2.5	0.416667	0.13875		0.3256	1.95556
		中层	5	1.91667	0.319444	0.106375
		下层	10	1.45	0.241667	0.080475
5	库心	上层	0.5	1.51667	0.252778	0.084175		0.2183	1.31111
		中层	5	1.18333	0.197222	0.065675
		下层	8	1.23333	0.205556	0.06845
6	白岩河入湖口	上层	0.5	1.41667	0.236111	0.078625		0.228475	1.37222
		中层	3	0.95	0.158333	0.052725
		下层	4.5	1.75	0.291667	0.097125
7	金钟河入湖口	上层	0.5	3.83333	0.638889	0.21275		0.52725	3.16667
		中层	5	2.56667	0.427778	0.14245
		下层	8	3.1	0.516667	0.17205
总计

## Sheet: 10月
	43765
现场测定					标准值：6				实测值
			取样深度 m	高锰酸盐指数	WQI	*（1/3）	*（1/2）	*（1/3）或*（1/2）之和	平均值
1	游鱼河	上层	0.5	1.66957	0.278261	0.0926609		0.287635	1.72754
		中层	3	1.73043	0.288406	0.0960391
		下层	5	1.78261	0.297101	0.0989348
2	蔡冲沟	上层	0.5	1.69565	0.282609		0.141304	0.316667	1.9
		中层	4	2.10435	0.350725		0.175362
3	烂泥河	上层	0.5	1.95652	0.326087		0.163043	0.326087	1.95652
		中层	5	1.95652	0.326087		0.163043
4	南郊	上层	0.5	2.05217	0.342029	0.113896		0.330587	1.33333
		中层	3	1.94783	0.324638	0.108104
		下层	4	1.95652	0.326087	0.108587
5	库心	上层	0.5	1.66957	0.278261	0.0926609		0.298735	1.13333
		中层	3	1.73043	0.288406	0.0960391
		下层	5	1.98261	0.330435	0.110035
6	白岩河入湖口	上层	0.5	1.93043	0.321739	0.107139		0.333965	1.32174
		中层	3	2.03478	0.33913	0.11293
		下层	5	2.05217	0.342029	0.113896
7	金钟河入湖口	上层	0.5	2.26087	0.376812	0.125478		0.361474	1.44058
		中层	3	2.06087	0.343478	0.114378
		下层	4	2.1913	0.365217	0.121617
