# Supplementary material for: Seasonal and spatial variations in eutrophication and water quality of Lake Aha, Guiyang city, China
Source: PLoS One. 2025 May 7;20(5):e0321562. doi: 10.1371/journal.pone.0321562 (PMC12058025; doi:10.1371/journal.pone.0321562)
Supplement: S3 File — (ZIP) [file pone.0321562.s004.zip › supporting information/process data/WQI/√WQI((浊度).xlsx]

## Sheet: 4月
43563
现场测定					标准值 5				实测值
			取样深度 m	浊度	WQI	*（1/3）	*（1/2）	*（1/3）或*（1/2）之和	平均值
1	游鱼河	上层	0.5	3.7	0.74	0.24642		0.736596	3.68667
		中层	5	3.98	0.796	0.265068
		下层	8	3.38	0.676	0.225108
2	蔡冲沟	上层	0.5	5.67	1.134		0.567	1.012	5.06
		中层	3	4.45	0.89		0.445
3	烂泥河	上层	0.5	6.06	1.212		0.606	1.38	6.9
		中层	2	7.74	1.548		0.774
4	南郊	上层	0.5	6.86	1.372	0.456876		1.16483	5.83
		中层	5	5.45	1.09	0.36297
		下层	10	5.18	1.036	0.344988
5	库心	上层	0.5	6.38	1.276	0.424908		1.31668	6.59
		中层	5	7.04	1.408	0.468864
		下层	8	6.35	1.27	0.42291
6	白岩河入湖口	上层	0.5	6.38	1.276	0.424908		1.4006	7.01
		中层	5	6.72	1.344	0.447552
		下层	8	7.93	1.586	0.528138
7	金钟河入湖口	上层	0.5	9.2	1.84	0.61272		1.77556	8.88667
		中层	5	8.02	1.604	0.534132
		下层	8	9.44	1.888	0.628704

## Sheet: 7月
	43670
现场测定					标准值 5				实测值
			取样深度 m	浊度	WQI	*（1/3）	*（1/2）	*（1/3）或*（1/2）之和	平均值
1	游鱼河	上层	0.5	3.63	0.726	0.241758		0.856476	4.28667
		中层	5	4.88	0.976	0.325008
		下层	8	4.35	0.87	0.28971
2	蔡冲沟	上层	0.5	4.02	0.804		0.402	1.036	5.18
		中层	3	6.34	1.268		0.634
3	烂泥河	上层	0.5	5.27	1.054		0.527	1.003	5.015
		中层	2	4.76	0.952		0.476
4	南郊	上层	0.5	4.28	0.856	0.285048		0.75591	3.78333
		中层	5	4.4	0.88	0.29304
		下层	10	2.67	0.534	0.177822
5	库心	上层	0.5	4.42	0.884	0.294372		0.719946	3.60333
		中层	5	3.54	0.708	0.235764
		下层	8	2.85	0.57	0.18981
6	白岩河入湖口	上层	0.5	3.86	0.772	0.257076		0.697968	3.49333
		中层	3	5.1	1.02	0.33966
		下层	4.5	1.52	0.304	0.101232
7	金钟河入湖口	上层	0.5	5.85	1.17	0.38961		1.30003	6.50667
		中层	5	5.99	1.198	0.398934
		下层	8	7.68	1.536	0.511488

## Sheet: 10月
	43765
现场测定					标准值 5				实测值
			取样深度 m	浊度	WQI	*（1/3）	*（1/2）	*（1/3）或*（1/2）之和	平均值
1	游鱼河	上层	0.5	1.85	0.37	0.12321		0.380286	1.90333
		中层	3	2.02	0.404	0.134532
		下层	5	1.84	0.368	0.122544
2	蔡冲沟	上层	0.5	1.79	0.358		0.179	0.42	2.1
		中层	4	2.41	0.482		0.241
3	烂泥河	上层	0.5	1.51	0.302		0.151	0.306	1.53
		中层	5	1.55	0.31		0.155
4	南郊	上层	0.5	1.82	0.364	0.121212		0.37962	1.9
		中层	3	1.98	0.396	0.131868
		下层	4	1.9	0.38	0.12654
5	库心	上层	0.5	1.7	0.34	0.11322		0.331668	1.66
		中层	3	1.78	0.356	0.118548
		下层	5	1.5	0.3	0.0999
6	白岩河入湖口	上层	0.5	2.83	0.566	0.188478		0.518814	2.59667
		中层	3	2.31	0.462	0.153846
		下层	5	2.65	0.53	0.17649
7	金钟河入湖口	上层	0.5	2.44	0.488	0.162504		0.480852	2.40667
		中层	3	2.3	0.46	0.15318
		下层	4	2.48	0.496	0.165168
