# Supplementary material for: Seasonal and spatial variations in eutrophication and water quality of Lake Aha, Guiyang city, China
Source: PLoS One. 2025 May 7;20(5):e0321562. doi: 10.1371/journal.pone.0321562 (PMC12058025; doi:10.1371/journal.pone.0321562)
Supplement: S3 File — (ZIP) [file pone.0321562.s004.zip › supporting information/raw data.xlsx]

## Sheet: 4月
43563
现场测定												实验室测定																				用碱度算								用DIC算
			取样深度 m	透明度 m	水温℃	溶解氧mg/L	pH	浊度	碱度Ks8.2 mmol/L	碱度Ks4.3 mmol/L 总碱度	Alk(umol/L)	过滤TP mg/L	未滤TP mg/L	叶绿素a浓度 ug/L	钙mg/L	镁mg/L		碱度TIC mg/L		TIC mg/L	TIC（umol/L）	TC mg/L	TOC mg/L	TNb mg/L	未滤TN mg/L 国标	氨态氮mg/L	总氮-氨态氮		TCO2 in (mmol/kgSW)	pH in	fCO2 in (matm)	pCO2 in (matm)	HCO3 in (mmol/kgSW)	CO3 in (mmol/kgSW)	CO2 in (mmol/kgSW)			TA in (mmol/kgSW)	TCO2 in (mmol/kgSW)	pH in	fCO2 in (matm)	pCO2 in (matm)	HCO3 in (mmol/kgSW)	CO3 in (mmol/kgSW)	CO2 in (mmol/kgSW)
1	游鱼河	上层	0.5	2	22.9	8.9	7.82	3.7	0	3.3	2640	0.00160068	0.010189	6.696	135.35	18.326	153.676	39.633	3302.75	36.2435	3020.29	38.8885	2.6455	2.1195	1.8361	1.396	0.440098		2636.32	7.82	1420.25	1424.92	2530.74	54.3525	51.2245	1785.12		3024.43	3020.29	7.82	1627.11	1632.45	2899.34	62.2688	58.6852
		中层	5		24.8	9.3	7.85	3.98	0	3.21	2568	0.00650827	0.00650827	21.204	137.595	16.6732	154.268	38.5521	3212.68	37.435	3119.58	41.123	3.6875	2.2895	2.17802	0.868	1.31002		2551.47	7.85	1299.58	1303.75	2446.63	60.3368	44.5031	1641.61		3139.63	3119.58	7.85	1588.94	1594.04	2991.4	73.7713	54.4121
		下层	8		20.4	8.4	7.77	3.38	0	3.4	2720	0.00650827	0.00650827	5.022	140.921	18.569	159.49	40.834	3402.83	37.5725	3131.04	39.8815	2.309	2.202	1.36121	1.332	0.0292076		2736.6	7.77	1623.81	1629.31	2627.88	45.8622	62.8593	2025.97		3111.99	3131.04	7.77	1857.86	1864.15	3006.65	52.4727	71.9196
2	蔡冲沟	上层	0.5	1.5	21	11.8	8	5.67	0	3.7	2960	0.00650827	0.0175503	12.276	128.296	16.4545	144.751	44.437	3703.08	37.374	3114.5	41.285	3.911	5.067	4.47649	1.331	3.14549		2913.51	8	1019.85	1023.28	2790.15	84.5607	38.8047	1300.59		3164.14	3114.5	8	1090.21	1093.87	2982.62	90.3941	41.4816
		中层	3		20	12.8	8	4.45	0	3.5	2800	0.00896206	0.0249117	13.392	123.607	16.8191	140.426	42.035	3502.92	35.8215	2985.12	38.851	3.0295	4.499	3.81164	1.403	2.40864		2759.67	8	959.42	962.685	2644.87	77.2275	37.573	1221.96		3028.69	2985.12	8	1037.8	1041.33	2860.95	83.5366	40.6426
3	烂泥河	上层	0.5	1	20.2	10.4	7.93	6.06	0	2.8	2240	0.00896206	0.0224579	32.922	84.0478	18.4232	102.471	33.628	2802.33	29.503	2458.58	33.0635	3.5605	2.2105	2.42496	1.03	1.39496		2221.47	7.93	910.294	913.385	2132.62	53.398	35.4429	1152.22		2479.03	2458.58	7.93	1007.46	1010.88	2360.26	59.0977	39.226
		中层	2		20.2	8.6	7.8	7.74	0	2.7	2160	0.0138696	0.0200041	22.878	83.7672	18.6905	102.458	32.427	2702.25	32.5985	2716.54	36.4495	3.8515	2.4935	2.12103	1.534	0.587032		2167.61	7.8	1198.96	1203.03	2082.28	38.65	46.6824	1499.76		2706.9	2716.54	7.8	1502.59	1507.69	2609.6	48.4379	58.5043
5	南郊	上层	0.5	0.7	19.8	18.7	8.63	6.86	0.9	2.3	1840	0.0138696	0.0506765	76.446	71.7833	17.6454	89.4287	16.814	1401.17	27.348	2279	31.781	4.433	2.3835	2.95684	1.609	1.34784		1659.96	8.63	125.062	125.488	1472.94	182.097	4.92629	105.924		2525.11	2279	8.63	171.7	172.286	2022.23	250.006	6.76342
		中层	5		19.4	15.5	8.46	5.45	0.3	2.6	2080	0.0126427	0.0384075	44.64	72.3043	17.3538	89.6581	27.623	2301.92	26.804	2233.67	30.488	3.684	2.5425	2.00706	1.978	0.029058		1940.11	8.46	223.395	224.161	1784.29	146.918	8.90329	265.964		2394.44	2233.67	8.46	257.196	258.078	2054.27	169.148	10.2504
		下层	10		18	14.2	8.5	5.18	0.3	2.5	2000	0.0114158	0.0396344	46.872	71.4226	18.3746	89.7971	26.422	2201.83	28.2085	2350.71	31.4095	3.201	2.353	2.04505	0.768	1.27705		1860.07	8.5	192.7	193.372	1705.96	146.102	8.0058	228.902		2527.07	2350.71	8.5	243.529	244.379	2155.95	184.64	10.1175
6	库心	上层	0.5	1	20.2	15.2	8.5	6.38	0.4	2.4	1920	0.00528137	0.0249117	45.198	75.4306	18.3989	93.8294	24.02	2001.67	26.424	2202	30.2235	3.799	2.1845	1.74112	1.627	0.11412		1774.62	8.5	185.766	186.397	1616.96	150.422	7.23293	210.245		2381.87	2202	8.5	230.505	231.287	2006.38	186.648	8.97485
		中层	5		20	15.7	8.47	7.04	0.8	2.7	2160	0.010189	0.0335	41.292	78.5167	18.4232	96.9399	22.819	1901.58	27.239	2269.92	30.822	3.583	2.146	1.85509	1.601	0.254093		2008.22	8.47	226.254	227.024	1840.74	158.621	8.86062	214.969		2441.21	2269.92	8.47	255.738	256.608	2080.61	179.291	10.0153
		下层	8		19.4	13.2	8.4	6.35	1.3	2.5	2000	0.00282758	0.0347268	32.922	77.7953	18.3746	96.1699	14.412	1201	26.042	2170.17	29.466	3.424	2.1055	1.95007	1.323	0.627071		1883.04	8.4	251.231	252.093	1747.7	125.336	10.0127	160.784		2304.71	2170.17	8.4	289.539	290.531	2014.18	144.447	11.5394
7	白岩河入湖口	上层	0.5	1	21.2	16.3	8.48	6.38	0.3	2.6	2080	0.00405448	0.0519034	49.662	69.5789	17.4267	87.0056	27.623	2301.92	27.5315	2294.29	31.703	4.1715	2.3095	2.273	1.683	0.589996		1924.02	8.48	212.644	213.357	1754.23	161.752	8.04491	255.263		2479.85	2294.29	8.48	253.567	254.417	2091.82	192.88	9.59311
		中层	5		19.4	14.6	8.35	6.72	0.5	2.9	2320	0.0150965	0.0261386	35.154	68.5368	17.694	86.2308	28.824	2402	29.5365	2461.38	33.1245	3.588	2.305	2.6719	0.442	2.2299		2200.36	8.35	331.573	332.709	2055.75	131.396	13.2147	363.198		2595.03	2461.38	8.35	370.904	372.176	2299.61	146.982	14.7822
		下层	8		19.4	12.7	8.3	7.93	1.3	2.6	2080	0.00650827	0.0420882	32.364	69.6991	17.9371	87.6362	15.613	1301.08	27.4425	2286.88	30.5075	3.0655	2.1535	2.44396	0.654	1.78996		1985.86	8.3	337.709	338.867	1866.1	106.303	13.4592	222.016		2395.09	2286.88	8.3	388.898	390.232	2148.96	122.416	15.4993
8	金钟河入湖口	上层	0.5	0.5	19.7	18.8	8.64	9.2	0.8	2.6	2080	0.0531303	0.174593	119.97	63.4466	17.451	80.8976	21.618	1801.5	27.6785	2306.54	32.252	4.5735	3.7345	4.17256	1.83	2.34256		1873.44	8.64	137.541	138.011	1658.92	209.083	5.4337	132.711		2560.18	2306.54	8.64	169.338	169.916	2042.43	257.42	6.68987
		中层	5		18	17	8.54	8.02	0.3	2.6	2080	0.0469958	0.129198	97.092	63.8474	17.4996	81.347	27.623	2301.92	29.5375	2461.46	34.1435	4.606	3.853	3.1088	2.098	1.0108		1921.2	8.54	180.222	180.851	1749.43	164.279	7.48741	216.69		2664.35	2461.46	8.54	230.903	231.709	2241.39	210.476	9.59296
		下层	8		18	15.2	8.57	9.44	0.7	2.7	2160	0.0433151	0.139013	95.418	64.128	17.451	81.579	24.02	2001.67	30.1525	2512.71	34.701	4.5485	3.983	4.24854	1.755	2.49354		1984.27	8.57	172.704	173.307	1796.35	180.749	7.17506	174.826		2734.66	2512.71	8.57	218.697	219.461	2274.74	228.885	9.08588

## Sheet: 7月
	43670
													红色为未达检出限;方法检出限为0.01mg/L
现场测定													实验室测定																			用碱度算									用DIC算
			pCO2	取样深度 m	透明度 m	水温℃	溶解氧mg/L	pH	浊度	碱度Ks8.2 mmol/L	碱度Ks4.3 mmol/L 总碱度	Alk(umol/L)	过滤TP mg/L	未滤TP mg/L	叶绿素a浓度 ug/L	钙mg/L	镁mg/L		碱度TIC mg/L	TIC mg/L	TIC（umol/L）	TC mg/L	TOC mg/L	TNb mg/L	高锰酸盐指数mg/L	氨态氮mg/L	总氮-氨态氮		TCO2 in (mmol/kgSW)	pH in	fCO2 in (matm)	pCO2 in (matm)	HCO3 in (mmol/kgSW)	CO3 in (mmol/kgSW)	CO2 in (mmol/kgSW)		TA in (mmol/kgSW)	TCO2 in (mmol/kgSW)	pH in	fCO2 in (matm)	pCO2 in (matm)	HCO3 in (mmol/kgSW)	CO3 in (mmol/kgSW)	CO2 in (mmol/kgSW)
1	游鱼河	上层	161.181	0.5	1.3	27.2	11.7	8.6	3.63	0.6	2.6	2080	0.00650827	0.00896206	21.762	72.144	15.6524	87.7964	24.02	23.1535	1929.46	25.519	2.3655	2.603	1.26667	0.082	2.521		1839.3	8.6	153.173	153.65	1593.51	240.865	4.92392		2181.72	1929.46	8.6	160.681	161.181	1671.62	252.671	5.16527
		中层	1323.07	5		26	9.2	7.9	4.88	0	2.6	2080	0.00650827	0.00650827	18.414	96.192	15.9927	112.185	31.226	34.622	2885.17	38.8565	4.2355	2.965	1.25	0.082	2.883		2053.49	7.9	938.717	941.685	1965.56	56.7907	31.1356		2922.07	2885.17	7.9	1318.9	1323.07	2761.63	79.7914	43.7457
		下层	898.389	8		24.7	9	7.94	4.35	0	2.5	2000	0.00896206	0.0150965	16.182	97.2341	15.5066	112.741	30.025	26.03	2169.17	28.383	2.3535	2.4015	1.05	0.059	2.3425		1970.09	7.94	813.326	815.938	1885.17	56.9892	27.9268		2202.02	2169.17	7.94	895.513	898.389	2075.67	62.748	30.7488
2	蔡冲沟	上层	565.65	0.5	1.7	25	10.7	8.15	4.02	0	2.7	2160	0.0163234	0.0236848	10.602	79.2782	15.2149	94.4932	32.427	26.867	2238.92	30.2915	3.4245	2.8795	1.05	0.12	2.7595		2079.07	8.15	523.591	525.267	1963.9	97.336	17.8341		2325.95	2238.92	8.15	563.846	565.65	2114.89	104.819	19.2052
		中层	545.83	3		24.5	9.6	8.15	6.34	0	2.6	2080	0.021231	0.0273655	11.718	90.9014	13.9025	104.804	31.226	26.001	2166.75	29.3105	3.31	2.863	1.4	0.114	2.749		2003.8	8.15	503.162	504.781	1894.23	92.1994	17.3702		2249.03	2166.75	8.15	544.078	545.83	2048.27	99.697	18.7828
3	烂泥河	上层	316.815	0.5	0.7	29	12.4	8.41	5.27	0.7	2.6	2080	0.0126427	0.0482227	38.502	77.5949	14.4372	92.032	22.819	27.863	2321.92	31.3965	3.5325	2.8855	1.33333	0.328	2.5575		1905.67	8.41	259.229	260.019	1718.92	178.787	7.96026		2533.56	2321.92	8.41	315.852	316.815	2094.38	217.839	9.699
		中层	311.63	2		26	12.3	8.42	4.76	0	2.5	2000	0.0261386	0.0457689	41.85	74.5488	15.7496	90.2984	30.025	28.443	2370.25	32.332	3.889	2.99	1.23333	0.311	2.679		1844.77	8.42	241.778	242.542	1676.36	160.383	8.01933		2568.88	2370.25	8.42	310.648	311.63	2153.88	206.068	10.3036
5	南郊	上层	187.489	0.5	0.65	27	9.8	8.6	4.28	0.5	2.5	2000	0.0187772	0.080122	74.214	65.2502	15.458	80.7082	24.02	26.9465	2245.54	30.5605	3.613	3.485	2.5	0.138	3.347		1769.75	8.6	147.303	147.764	1534.67	230.323	4.7598		2536.43	2245.54	8.6	186.906	187.489	1947.26	292.245	6.03946
		中层	462.398	5		26	8.7	8.2	4.4	0.5	2.6	2080	0.0482227	0.0887102	58.59	64.7693	16.1871	80.9564	25.221	24.6245	2052.04	27.486	2.861	3.295	1.91667	0.213	3.082		1985.64	8.2	446.026	447.436	1863.43	107.424	14.7939		2149.49	2052.04	8.2	460.941	462.398	1925.74	111.016	15.2886
		下层	983.124	10		24.6	6.3	8	2.67	0	3.2	2560	0.0236848	0.0690799	22.878	74.629	18.5204	93.1494	38.432	32.8065	2733.88	35.8215	3.015	3.74	1.45	0.107	3.633		2507.2	8	898.718	901.608	2393.48	82.7749	30.9421		2791.37	2733.88	8	979.973	983.124	2609.88	90.2587	33.7396
6	库心	上层	187.932	0.5	0.85	27.1	9.6	8.57	4.42	1.8	2.3	1840	0.0126427	0.044542	40.734	65.0098	15.1663	80.1761	6.005	24.986	2082.17	28.677	3.69	3.085	1.51667	0.081	3.004		1638.95	8.57	147.468	147.928	1432.8	201.398	4.7528		2336.4	2082.17	8.57	187.348	187.932	1820.27	255.862	6.03809
		中层	301.325	5		26.8	10.5	8.41	3.54	0.4	2.7	2160	0.0114158	0.0384075	42.966	69.5789	14.3399	83.9188	27.623	26.7355	2227.96	30.315	3.5795	3.201	1.18333	0.152	3.049		1991.7	8.41	268.532	269.372	1808.94	174.04	8.72219		2415.86	2227.96	8.41	300.385	301.325	2023.52	194.685	9.75681
		下层	458.26	8		26.5	7.6	8.3	2.85	0	3	2400	0.0335	0.0335	23.994	85.691	15.0691	100.76	36.03	31.03	2585.83	33.95	2.92	3.314	1.23333	0.09	3.224		2256.44	8.3	398.632	399.885	2089.04	154.353	13.0496		2750.02	2585.83	8.3	456.824	458.26	2393.99	176.886	14.9546
7	白岩河入湖口	上层	114.268	0.5	0.9	30.5	11.6	8.69	3.86	0.4	2	1600	0.0285924	0.0285924	27.9	62.3645	15.5066	77.8711	19.216	20.7015	1725.12	23.348	2.647	2.645	1.41667	0.06	2.585		1360.57	8.69	89.8519	90.1209	1123.29	234.625	2.65861		2026.71	1725.12	8.69	113.927	114.268	1424.26	297.49	3.37095
		中层	133.24	3		28.4	7.9	8.71	5.1	0.7	2.4	1920	0.0138696	0.0322731	27.342	65.5709	13.3191	78.89	20.417	25.5325	2127.71	29.3685	3.835	3.0775	0.95	0.111	2.9665		1640.06	8.71	102.389	102.703	1360.45	276.426	3.19196		2488.88	2127.71	8.71	132.832	133.24	1764.95	358.616	4.14103
		下层	264.952	4.5		26.1	7.7	8.52	1.52	0.3	2.8	2240	0.0138696	0.0469958	13.95	70.3003	15.701	86.0014	30.025	31.0915	2590.96	34.698	3.606	3.327	1.75	0.127	3.2		2025.49	8.52	206.476	207.127	1800.96	217.698	6.83042		2864.34	2590.96	8.52	264.118	264.952	2303.75	278.473	8.7373
8	金钟河入湖口	上层	282.217	0.5	0.5	28.8	8.2	8.47	5.85	0.7	2.7	2160	0.0690799	0.156189	131.688	61.1621	16.1385	77.3006	24.02	28.898	2408.17	33.339	4.4405	4.0915	3.83333	0.199	3.8925		1956.43	8.47	228.579	229.277	1742.72	206.657	7.05439		2657.83	2408.17	8.47	281.357	282.217	2145.11	254.374	8.68325
		中层	298.812	5		26.9	8.6	8.5	5.99	0	3.4	2720	0.0322731	0.157416	78.12	63.647	15.8469	79.4939	40.834	33.2355	2769.62	37.616	4.3805	4.818	2.56667	0.472	4.346		2464.17	8.5	265.028	265.857	2194.86	260.724	8.58605		3056.71	2769.62	8.5	297.881	298.812	2466.93	293.043	9.65037
		下层	1228.08	8		25.4	8.2	8	7.68	0	3.6	2880	0.141467	0.219988	22.32	70.621	16.6246	87.2456	43.236	40.7735	3397.79	45.8785	5.1045	6.1945	3.1	1.497	4.6975		2817.5	8	1015.11	1018.34	2687.62	95.6728	34.2085		3472.95	3397.79	8	1224.18	1228.08	3241.16	115.378	41.254

## Sheet: 10月
	43765
现场测定												实验室测定																			用碱度算									用DIC算
			取样深度 m	透明度 m	水温℃	溶解氧mg/L	pH	浊度	碱度Ks8.2 mmol/L	碱度Ks4.3 mmol/L 总碱度	Alk(umol/L)	过滤TP mg/L	未滤TP mg/L	叶绿素a浓度 ug/L	钙mg/L	镁mg/L		碱度TIC mg/L	TIC mg/L	DIC（umol/L）	TC mg/L	TOC mg/L	TNb mg/L	高锰酸盐指数	氨态氮mg/L	总氮-氨态氮		TCO2 in (mmol/kgSW)	pH in	fCO2 in (matm)	pCO2 in (matm)	HCO3 in (mmol/kgSW)	CO3 in (mmol/kgSW)	CO2 in (mmol/kgSW)		TA in (mmol/kgSW)	TCO2 in (mmol/kgSW)	pH in	fCO2 in (matm)	pCO2 in (matm)	HCO3 in (mmol/kgSW)	CO3 in (mmol/kgSW)	CO2 in (mmol/kgSW)
1	游鱼河	上层	0.5	2.5	18	9.1	7.29	1.85	0	2.9	2320	0.0138696	0.0138696	10.3629	98.8373	18.0829	116.92	34.829	32.1645	2680.38	35.0735	2.909	1.924	1.66957	0.02	1.904		2482.54	7.29	4205.58	4220.25	2295.69	12.1227	174.723		2504.88	2680.38	7.29	4540.73	4556.57	2478.64	13.0888	188.647
		中层	3		15.7	7.7	7.6	2.02	0	3.2	2560	0.0126427	0.0150965	11.5586	101.082	17.0135	118.095	38.432	32.8365	2736.38	35.391	2.554	1.9825	1.73043	0.125	1.8575		2633.64	7.6	2212.07	2220.02	2510.26	24.7891	98.5968		2659.85	2736.38	7.6	2298.36	2306.62	2608.18	25.756	102.443
		下层	5		16.5	6.2	7.59	1.84	0	3	2400	0.00896206	0.0163234	9.96429	100.841	17.7427	118.584	36.03	32.1505	2679.21	35.494	3.3435	2.042	1.78261	0.181	1.861		2469.26	7.59	2135.22	2142.81	2353	23.4153	92.8444		2604.05	2679.21	7.59	2316.77	2325.01	2553.06	25.4062	100.739
2	蔡冲沟	上层	0.5	2.5	15.6	6.8	7.1	1.79	0	2.9	2320	0.00650827	0.00773516	7.97143	96.192	17.4996	113.692	34.829	32.308	2692.33	35.784	3.4755	2.097	1.69565	0.039	2.058		2599.89	7.1	6420	6443.1	2305.67	7.17246	287.047		2402.49	2692.33	7.1	6648.27	6672.18	2387.65	7.42748	297.253
		中层	4		17	7.1	7.6	2.41	0	2.89	2312	0.00773516	0.00896206	7.57286	96.4325	17.2566	113.689	34.7089	31.7415	2645.12	35.3085	3.5675	1.967	2.10435	0.047	1.92		2374.65	7.6	2016.3	2023.42	2264.8	23.5074	86.3413		2575.32	2645.12	7.6	2245.96	2253.9	2522.76	26.185	96.1758
3	烂泥河	上层	0.5	2.5	16.7	6.1	7.1	1.51	0	3.2	2560	0.00896206	0.0163234	8.37	92.9856	16.7218	109.707	38.432	31.2895	2607.46	35.2005	3.9105	1.948	1.95652	0.05	1.898		2860.49	7.1	7143.92	7169.26	2543.51	8.25341	308.734		2333.54	2607.46	7.1	6511.98	6535.08	2318.51	7.52333	281.423
		中层	5		16.3	5.6	7.65	1.55	0	3.1	2480	0.0138696	0.0236848	8.76857	92.5848	17.3538	109.939	37.231	31.5335	2627.79	34.6875	3.154	1.943	1.95652	0.06	1.883		2536.02	7.65	1913.44	1920.26	2424.81	27.4934	83.7151		2569.74	2627.79	7.65	1982.69	1989.76	2512.56	28.4884	86.7446
5	南郊	上层	0.5	2.5	16.5	5.3	7.68	1.82	0	3.2	2560	0.0506765	0.0715337	1.99286	89.3784	17.5482	106.927	38.432	33.0245	2752.04	36.159	3.1345	2.685	2.05217	0.074	2.611		2609.32	7.68	1842.97	1849.52	2498.6	30.5896	80.1366		2700.01	2752.04	7.68	1943.77	1950.68	2635.26	32.2628	84.5198
		中层	3		16.7	5.2	7.69	1.98	0	3.34	2672	0.0469958	0.0739875	2.79	89.1379	17.8885	107.026	40.1134	31.8975	2658.12	35.8225	3.925	2.3795	1.94783	0.025	2.3545		2720.17	7.69	1881.36	1888.04	2605.97	32.898	81.3055		2611.06	2658.12	7.69	1838.45	1844.97	2546.53	32.1476	79.4509
		下层	4		17.7	5.1	7.69	1.9	0	3.1	2480	0.0396344	0.0408613	3.58714	89.1379	17.0135	106.151	37.231	32.1665	2680.54	35.9365	3.7705	2.4375	1.95652	0.051	2.3865		2521.76	7.69	1758.17	1764.33	2416.36	31.6889	73.7063		2636.14	2680.54	7.69	1868.87	1875.42	2568.51	33.6842	78.3472
6	库心	上层	0.5	3	17.7	5.3	7.57	1.7	0	3.6	2880	0.0114158	0.0114158	3.18857	96.192	17.0135	113.206	43.236	30.84	2570	34.8205	3.98	1.945	1.66957	0.089	1.856		2965.27	7.57	2708.37	2717.85	2823.64	28.0901	113.54		2496.12	2570	7.57	2347.34	2355.57	2447.25	24.3457	98.4057
		中层	3		18.1	5.4	7.9	1.78	0	3.1	2480	0.00896206	0.0138696	4.38429	97.2341	16.9649	114.199	37.231	30.39	2532.5	34.613	4.223	1.938	1.73043	0.038	1.9		2472.53	7.9	1069.69	1073.42	2376.89	51.3264	44.3078		2540.14	2532.5	7.9	1095.64	1099.46	2434.55	52.5713	45.3825
		下层	5		17.1	4.8	7.65	1.5	0	2.7	2160	0.0138696	0.0175503	3.58714	97.0738	16.5274	113.601	32.427	30.401	2533.42	33.662	3.2615	1.9135	1.98261	0.004	1.9095		2206.65	7.65	1675.86	1681.77	2110.44	24.672	71.5447		2479.82	2533.42	7.65	1924.02	1930.81	2422.95	28.3255	82.1391
7	白岩河入湖口	上层	0.5	2	16.1	7	7.68	2.83	0	3	2400	0.0200041	0.021231	8.76857	82.0838	17.2079	99.2918	36.03	29.3095	2442.46	32.4965	3.187	1.955	1.93043	0.054	1.901		2447.38	7.68	1722.97	1729.13	2343.28	28.2516	75.8489		2395.17	2442.46	7.68	1719.51	1725.65	2338.57	28.1948	75.6963
		中层	3		17.1	6.3	7.65	2.31	0	3.4	2720	0.00773516	0.00773516	9.56571	82.4045	17.1593	99.5638	40.834	29.635	2469.58	32.452	2.8175	1.965	2.03478	0.047	1.918		2778.81	7.65	2110.39	2117.83	2657.64	31.0691	90.0953		2417.34	2469.58	7.65	1875.54	1882.16	2361.9	27.6118	80.0695
		下层	5		17.4	6.3	7.82	2.65	0	3.05	2440	0.0138696	0.021231	9.96429	81.8434	16.3816	98.2249	36.6305	29.328	2444	32.243	2.915	2.0305	2.05217	0.017	2.0135		2452.08	7.82	1268.46	1272.92	2357.19	41.2277	53.6612		2431.96	2444	7.82	1264.28	1268.73	2349.42	41.0918	53.4844
8	金钟河入湖口	上层	0.5	2.5	16.3	6	7.71	2.44	0	3.43	2744	0.0371806	0.0764413	4.78286	88.5768	16.8191	105.396	41.1943	30.3275	2527.29	33.1525	2.825	2.2795	2.26087	0.022	2.2575		2789.36	7.71	1837.9	1844.45	2674.14	34.8125	80.4099		2486.22	2527.29	7.71	1665.22	1671.16	2422.89	31.5417	72.8552
		中层	3		18.4	5.1	7.67	2.3	0	3.18	2544	0.0359537	0.044542	6.37714	89.3784	16.576	105.954	38.1918	30.1895	2515.79	33.344	3.1545	2.2435	2.06087	0.078	2.1655		2589.84	7.67	1899.78	1906.37	2479.95	31.8935	77.9881		2471.27	2515.79	7.67	1845.46	1851.87	2409.05	30.9816	75.7584
		下层	4		18.1	4.5	7.71	2.48	0	3.98	3184	0.0322731	0.044542	7.57286	89.8594	16.2843	106.144	47.7998	29.418	2451.5	33.083	3.665	2.111	2.1913	0.031	2.08		3229.96	7.71	2158.94	2166.46	3097.35	43.1838	89.4253		2416.68	2451.5	7.71	1638.61	1644.32	2350.85	32.776	67.8727
